# Supplementary material for: 2,10-Dihydr­oxy-13-methyl-13-aza­tetra­cyclo­[9.3.1.02,10.03,8]penta­deca-3(8),4,6-triene-9,15-dione
Source: Acta Crystallogr Sect E Struct Rep Online. 2009 May 7;65(Pt 6):o1216. doi: 10.1107/S1600536809015785 (PMC2969762; doi:10.1107/S1600536809015785)
Supplement: Supplementary file 1 [file e-65-o1216-sup1.cif]

##############################################################################
###                                                                        ###
###        Electronic paper (Acta Crystallographica Section E)             ###
###                                                                        ###
##############################################################################
#                                                                            #
# This CIF contains the data in a paper accepted for publication in Acta     #
# Crystallographica Section E. It conforms to the requirements of Notes      #
# for Authors for Section E, and has been peer reviewed under the auspices   #
# of the IUCr Commission on Journals.                                        #
#                                                                            #
# Full details of the Crystallographic Information File format               #
# are given in the paper "The Crystallographic Information File (CIF):       #
# a New Standard Archive File for Crystallography" by S. R. Hall, F. H.      #
# Allen and I. D. Brown [Acta Cryst. (1991), A47, 655-685].                  #
#                                                                            #
# The current version of the core CIF dictionary is obtainable from          #
# ftp://ftp.iucr.org/pub/cif_core.dic. The current version number is 2.4.    #
#                                                                            #
# Software is freely available for graphical display of the structure(s) in  #
# this CIF.  For information consult the CIF home page http://www.iucr.org/  #
# cif/home.html                                                              #
#                                                                            #
# This file may be used for bona fide research purposes within the           #
# scientific community so long as proper attribution is given to the journal # 
# article from which it was obtained.                                        #
#                                                                            #
##############################################################################
                                             
data_global
_audit_creation_method     'SHELXL97'
_journal_date_recd_electronic     2009-04-22
_journal_date_accepted     2009-04-28
_journal_name_full     'Acta Crystallographica, Section E'
_journal_year     2009
_journal_volume     65
_journal_issue      6
_journal_page_first     o1216
_journal_page_last     o1216
_journal_paper_category     QO
_journal_coeditor_code     CI2789
_publ_contact_author_name     'Dr Professor P.L. Nilantha Lakshman'
_publ_contact_author_address
;
Department of  Food science and Technology
Faculty of Agriculture
University of Ruhuna
Mapalana
Kamburupitiya (81100)
Sri Lanka.
;
_publ_contact_author_email     nilanthalakshman@yahoo.co.uk
_publ_contact_author_fax     '+94-41-2292384'
_publ_contact_author_phone     '+94-41-2292200'
_publ_section_title
;\
2,10-Dihydroxy-13-methyl-13-azatetracyclo[9.3.1.0^2,10^.0^3,8^]pentadeca-3(8),\
4,6-triene-9,15-dione
;
loop_
    _publ_author_name
    _publ_author_footnote
    _publ_author_address
    'J. Suresh' .
;
Department of Physics
The Madura College
Madurai 625 011
India
;
    'U. C. Nithya' .
;
Department of Physics
The Madura College
Madurai 625 011
India
;
    'R. Suresh Kumar' .
;
School of Chemistry
Madurai Kamaraj University
Madurai 625 021
India
;
    'S. Perumal' .
;
School of Chemistry
Madurai Kamaraj University
Madurai 625 021
India
;
    'P. L. Nilantha Lakshman' .
;
Department of Food Science and Technology
Faculty of Agriculture
University of Ruhuna
Mapalana
Kamburupitiya 81100
Sri Lanka
;
data_I
_audit_creation_method     SHELXL-97
_chemical_name_systematic
;
2,10-Dihydroxy-13-methyl-13-azatetracyclo[9.3.1.0^2,10^.0^3,8^]pentadeca-
3(8),4,6-triene-9,15-dione
;
_chemical_name_common     ?
_chemical_formula_moiety     'C15 H15 N O4'
_chemical_formula_sum     'C15 H15 N O4'
_chemical_formula_iupac     'C15 H15 N O4'
_chemical_formula_weight     273.28
_chemical_melting_point     ?
_symmetry_cell_setting     Triclinic
_symmetry_space_group_name_H-M     'P -1'
_symmetry_space_group_name_Hall     '-P 1'
loop_
    _symmetry_equiv_pos_as_xyz
    'x, y, z'
    '-x, -y, -z'
_cell_length_a     7.5616(7)
_cell_length_b     8.9033(8)
_cell_length_c     10.8091(11)
_cell_angle_alpha     72.764(11)
_cell_angle_beta     80.486(12)
_cell_angle_gamma     72.369(11)
_cell_volume     660.09(11)
_cell_formula_units_Z     2
_cell_measurement_reflns_used     25
_cell_measurement_theta_min     2
_cell_measurement_theta_max     25
_cell_measurement_temperature     293(2)
_exptl_crystal_description     Block
_exptl_crystal_colour     colourless
_exptl_crystal_size_max     0.18
_exptl_crystal_size_mid     0.15
_exptl_crystal_size_min     0.11
_exptl_crystal_density_diffrn     1.375
_exptl_crystal_density_meas     ?
_exptl_crystal_density_method     'not measured'
_exptl_crystal_F_000     288
_exptl_absorpt_coefficient_mu     0.100
_exptl_absorpt_correction_type     psi-scan
_exptl_absorpt_process_details     '(North <i>et al.</i>,  1968)'
_exptl_absorpt_correction_T_min     0.9821
_exptl_absorpt_correction_T_max     0.9890
_exptl_special_details
;
;
_diffrn_ambient_temperature     293(2)
_diffrn_radiation_type     MoK\a
_diffrn_radiation_wavelength     0.71073
_diffrn_radiation_source     'fine-focus sealed tube'
_diffrn_radiation_monochromator     graphite
_diffrn_measurement_device_type     'Nonius MACH-3'
_diffrn_measurement_method     \w-2\q
_diffrn_detector_area_resol_mean     ?
_diffrn_reflns_number     2890
_diffrn_reflns_av_R_equivalents     0.0099
_diffrn_reflns_av_sigmaI/netI     0.0108
_diffrn_reflns_theta_min     2.49
_diffrn_reflns_theta_max     24.97
_diffrn_reflns_theta_full     24.97
_diffrn_measured_fraction_theta_max     1.000
_diffrn_measured_fraction_theta_full     1.000
_diffrn_reflns_limit_h_min     -1
_diffrn_reflns_limit_h_max     8
_diffrn_reflns_limit_k_min     -10
_diffrn_reflns_limit_k_max     10
_diffrn_reflns_limit_l_min     -12
_diffrn_reflns_limit_l_max     12
_diffrn_standards_number     2
_diffrn_standards_interval_count     ?
_diffrn_standards_interval_time     60
_diffrn_standards_decay_%     0
_refine_special_details
;
Refinement of <i>F</i>^2^ against ALL reflections. The weighted <i>R</i>-factor
<i>wR</i> and goodness of fit <i>S</i> are based on <i>F</i>^2^, conventional
<i>R</i>-factors <i>R</i> are based on <i>F</i>, with <i>F</i> set to zero for
negative <i>F</i>^2^. The threshold expression of <i>F</i>^2^ >
\s(<i>F</i>^2^) is used only for calculating <i>R</i>-factors(gt) <i>etc</i>.
and is not relevant to the choice of reflections for refinement.
<i>R</i>-factors based on <i>F</i>^2^ are statistically about twice as large
as those based on <i>F</i>, and <i>R</i>- factors based on ALL data will be
even larger.
;
_reflns_number_total     2316
_reflns_number_gt     2025
_reflns_threshold_expression     I>2\s(I)
_refine_ls_structure_factor_coef     Fsqd
_refine_ls_matrix_type     full
_refine_ls_R_factor_all     0.0427
_refine_ls_R_factor_gt     0.0370
_refine_ls_wR_factor_gt     0.0927
_refine_ls_wR_factor_ref     0.0969
_refine_ls_goodness_of_fit_ref     1.107
_refine_ls_restrained_S_all     1.107
_refine_ls_number_reflns     2316
_refine_ls_number_parameters     184
_refine_ls_number_restraints     0
_refine_ls_hydrogen_treatment     constr
_refine_ls_weighting_scheme     calc
_refine_ls_weighting_details
         'calc w=1/[\s^2^(Fo^2^)+(0.0454P)^2^+0.1839P] where P=(Fo^2^+2Fc^2^)/3'
_atom_sites_solution_hydrogens     geom
_atom_sites_solution_primary     direct
_atom_sites_solution_secondary     difmap
_refine_ls_shift/su_max     0.001
_refine_ls_shift/su_max_lt     0.001
_refine_ls_shift/su_mean     0.000
_refine_diff_density_max     0.219
_refine_diff_density_min     -0.227
_refine_ls_extinction_method     none
_refine_ls_extinction_coef     ?
loop_
    _atom_type_symbol
    _atom_type_description
    _atom_type_scat_dispersion_real
    _atom_type_scat_dispersion_imag
    _atom_type_scat_source
    'C' 'C' 0.0033 0.0016
                         'International Tables Vol C Tables 4.2.6.8 and 6.1.1.4'
    'H' 'H' 0.0000 0.0000
                         'International Tables Vol C Tables 4.2.6.8 and 6.1.1.4'
    'N' 'N' 0.0061 0.0033
                         'International Tables Vol C Tables 4.2.6.8 and 6.1.1.4'
    'O' 'O' 0.0106 0.0060
                         'International Tables Vol C Tables 4.2.6.8 and 6.1.1.4'
_computing_data_collection     'CAD-4 EXPRESS (Enraf--Nonius, 1994)'
_computing_cell_refinement     'CAD-4 EXPRESS (Enraf--Nonius, 1994)'
_computing_data_reduction     'XCAD4 (Harms & Wocadlo, 1996)'
_computing_structure_solution     'SHELXS97 (Sheldrick, 2008)'
_computing_structure_refinement     'SHELXL97 (Sheldrick, 2008)'
_computing_molecular_graphics     'PLATON (Spek, 2009)'
_computing_publication_material     'SHELXL97 (Sheldrick, 2008)'
loop_
    _atom_site_type_symbol
    _atom_site_label
    _atom_site_fract_x
    _atom_site_fract_y
    _atom_site_fract_z
    _atom_site_U_iso_or_equiv
    _atom_site_adp_type
    _atom_site_calc_flag
    _atom_site_refinement_flags
    _atom_site_occupancy
    _atom_site_disorder_assembly
    _atom_site_disorder_group
    O O1 0.29809(15) 0.41843(13) 0.00498(10) 0.0446(3) Uani d . 1 . .
    O O2 -0.04087(14) 0.29519(13) 0.08496(10) 0.0421(3) Uani d . 1 . .
    H H2 -0.1139 0.3846 0.0581 0.063 Uiso calc R 1 . .
    O O3 -0.02584(16) 0.06248(14) 0.30007(11) 0.0499(3) Uani d . 1 . .
    H H3 -0.0724 0.0852 0.2313 0.075 Uiso calc R 1 . .
    N N1 0.29935(17) 0.38335(15) 0.28995(12) 0.0388(3) Uani d . 1 . .
    O O4 -0.19177(16) 0.40313(16) 0.45054(11) 0.0538(3) Uani d . 1 . .
    C C8 0.2679(2) 0.30815(17) 0.09849(13) 0.0353(3) Uani d . 1 . .
    C C4 0.2670(2) 0.26334(19) 0.41090(14) 0.0403(3) Uani d . 1 . .
    H H4A 0.2445 0.3121 0.4832 0.048 Uiso calc R 1 . .
    H H4B 0.3768 0.1712 0.4252 0.048 Uiso calc R 1 . .
    C C10 0.3067(2) 0.04870(17) 0.24458(14) 0.0372(3) Uani d . 1 . .
    C C7 0.07412(19) 0.30768(16) 0.17048(13) 0.0322(3) Uani d . 1 . .
    C C5 0.0984(2) 0.20371(18) 0.40485(13) 0.0375(3) Uani d . 1 . .
    H H5 0.0730 0.1229 0.4847 0.045 Uiso calc R 1 . .
    C C6 0.1144(2) 0.14491(16) 0.28236(13) 0.0348(3) Uani d . 1 . .
    C C9 0.3957(2) 0.14516(17) 0.14346(14) 0.0372(3) Uani d . 1 . .
    C C1 -0.0622(2) 0.35556(19) 0.37706(14) 0.0383(3) Uani d . 1 . .
    C C3 0.1375(2) 0.52059(18) 0.25385(15) 0.0406(3) Uani d . 1 . .
    H H3A 0.1661 0.5959 0.1728 0.049 Uiso calc R 1 . .
    H H3B 0.0969 0.5788 0.3209 0.049 Uiso calc R 1 . .
    C C2 -0.0144(2) 0.44610(17) 0.23864(13) 0.0362(3) Uani d . 1 . .
    H H2A -0.1220 0.5275 0.1970 0.043 Uiso calc R 1 . .
    C C14 0.5784(2) 0.0851(2) 0.09741(16) 0.0486(4) Uani d . 1 . .
    H H14 0.6375 0.1503 0.0301 0.058 Uiso calc R 1 . .
    C C11 0.3986(2) -0.11196(19) 0.30063(17) 0.0496(4) Uani d . 1 . .
    H H11 0.3394 -0.1777 0.3674 0.059 Uiso calc R 1 . .
    C C12 0.5804(3) -0.1720(2) 0.25488(18) 0.0565(5) Uani d . 1 . .
    H H12 0.6442 -0.2794 0.2917 0.068 Uiso calc R 1 . .
    C C13 0.6699(2) -0.0751(2) 0.15496(19) 0.0572(5) Uani d . 1 . .
    H H13 0.7927 -0.1183 0.1263 0.069 Uiso calc R 1 . .
    C C18 0.4702(3) 0.4293(3) 0.2839(2) 0.0624(5) Uani d . 1 . .
    H H18A 0.4881 0.5036 0.2010 0.094 Uiso calc R 1 . .
    H H18B 0.5737 0.3334 0.2949 0.094 Uiso calc R 1 . .
    H H18C 0.4615 0.4811 0.3517 0.094 Uiso calc R 1 . .
loop_
    _atom_site_aniso_label
    _atom_site_aniso_U_11
    _atom_site_aniso_U_22
    _atom_site_aniso_U_33
    _atom_site_aniso_U_12
    _atom_site_aniso_U_13
    _atom_site_aniso_U_23
    O1 0.0438(6) 0.0456(6) 0.0332(5) -0.0098(5) 0.0005(4) 0.0021(5)
    O2 0.0419(6) 0.0433(6) 0.0416(6) -0.0060(5) -0.0146(5) -0.0116(5)
    O3 0.0522(7) 0.0488(6) 0.0518(7) -0.0269(5) -0.0081(5) -0.0022(5)
    N1 0.0360(7) 0.0438(7) 0.0393(7) -0.0155(5) 0.0001(5) -0.0116(5)
    O4 0.0413(6) 0.0706(8) 0.0475(7) -0.0118(6) 0.0104(5) -0.0234(6)
    C8 0.0365(8) 0.0379(7) 0.0285(7) -0.0084(6) -0.0037(6) -0.0053(6)
    C4 0.0413(8) 0.0455(8) 0.0329(7) -0.0085(6) -0.0075(6) -0.0095(6)
    C10 0.0422(8) 0.0343(7) 0.0341(7) -0.0068(6) -0.0073(6) -0.0090(6)
    C7 0.0320(7) 0.0335(7) 0.0289(7) -0.0067(6) -0.0057(5) -0.0053(6)
    C5 0.0396(8) 0.0413(8) 0.0268(7) -0.0130(6) 0.0003(6) -0.0013(6)
    C6 0.0369(8) 0.0322(7) 0.0338(7) -0.0120(6) -0.0039(6) -0.0030(6)
    C9 0.0378(8) 0.0387(8) 0.0326(7) -0.0050(6) -0.0052(6) -0.0101(6)
    C1 0.0350(8) 0.0468(8) 0.0360(8) -0.0141(6) 0.0002(6) -0.0135(6)
    C3 0.0491(9) 0.0361(8) 0.0370(8) -0.0128(7) -0.0008(6) -0.0100(6)
    C2 0.0349(7) 0.0354(7) 0.0339(7) -0.0028(6) -0.0053(6) -0.0080(6)
    C14 0.0396(8) 0.0557(10) 0.0453(9) -0.0037(7) -0.0015(7) -0.0160(8)
    C11 0.0600(10) 0.0342(8) 0.0482(9) -0.0044(7) -0.0111(8) -0.0064(7)
    C12 0.0617(11) 0.0404(9) 0.0592(11) 0.0085(8) -0.0191(9) -0.0161(8)
    C13 0.0442(9) 0.0592(11) 0.0625(11) 0.0096(8) -0.0102(8) -0.0286(9)
    C18 0.0456(10) 0.0723(12) 0.0787(13) -0.0281(9) 0.0013(9) -0.0244(10)
_geom_special_details
;
All e.s.d.'s (except the e.s.d. in the dihedral angle between two l.s. planes)
are estimated using the full covariance matrix. The cell e.s.d.'s are taken
into account individually in the estimation of e.s.d.'s in distances, angles
and torsion angles; correlations between e.s.d.'s in cell parameters are only
used when they are defined by crystal symmetry. An approximate (isotropic)
treatment of cell e.s.d.'s is used for estimating e.s.d.'s involving l.s.
planes.
;
loop_
    _geom_bond_atom_site_label_1
    _geom_bond_atom_site_label_2
    _geom_bond_site_symmetry_2
    _geom_bond_distance
    _geom_bond_publ_flag
    O1 C8 . 1.2285(17) ?
    O2 C7 . 1.4171(16) ?
    O2 H2 . 0.82 ?
    O3 C6 . 1.4219(17) ?
    O3 H3 . 0.82 ?
    N1 C3 . 1.453(2) ?
    N1 C18 . 1.455(2) ?
    N1 C4 . 1.4613(19) ?
    O4 C1 . 1.2088(18) ?
    C8 C9 . 1.471(2) ?
    C8 C7 . 1.5419(19) ?
    C4 C5 . 1.539(2) ?
    C4 H4A . 0.97 ?
    C4 H4B . 0.97 ?
    C10 C11 . 1.386(2) ?
    C10 C9 . 1.391(2) ?
    C10 C6 . 1.507(2) ?
    C7 C2 . 1.5443(19) ?
    C7 C6 . 1.5720(18) ?
    C5 C1 . 1.509(2) ?
    C5 C6 . 1.537(2) ?
    C5 H5 . 0.98 ?
    C9 C14 . 1.387(2) ?
    C1 C2 . 1.517(2) ?
    C3 C2 . 1.541(2) ?
    C3 H3A . 0.97 ?
    C3 H3B . 0.97 ?
    C2 H2A . 0.98 ?
    C14 C13 . 1.385(3) ?
    C14 H14 . 0.93 ?
    C11 C12 . 1.381(3) ?
    C11 H11 . 0.93 ?
    C12 C13 . 1.388(3) ?
    C12 H12 . 0.93 ?
    C13 H13 . 0.93 ?
    C18 H18A . 0.96 ?
    C18 H18B . 0.96 ?
    C18 H18C . 0.96 ?
loop_
    _geom_angle_atom_site_label_1
    _geom_angle_atom_site_label_2
    _geom_angle_atom_site_label_3
    _geom_angle_site_symmetry_1
    _geom_angle_site_symmetry_3
    _geom_angle
    _geom_angle_publ_flag
    C7 O2 H2 . . 109.5 ?
    C6 O3 H3 . . 109.5 ?
    C3 N1 C18 . . 114.32(13) ?
    C3 N1 C4 . . 113.97(12) ?
    C18 N1 C4 . . 112.86(13) ?
    O1 C8 C9 . . 126.53(13) ?
    O1 C8 C7 . . 124.00(12) ?
    C9 C8 C7 . . 108.44(12) ?
    N1 C4 C5 . . 110.50(11) ?
    N1 C4 H4A . . 109.6 ?
    C5 C4 H4A . . 109.6 ?
    N1 C4 H4B . . 109.6 ?
    C5 C4 H4B . . 109.6 ?
    H4A C4 H4B . . 108.1 ?
    C11 C10 C9 . . 120.35(15) ?
    C11 C10 C6 . . 128.39(14) ?
    C9 C10 C6 . . 111.20(12) ?
    O2 C7 C8 . . 108.50(11) ?
    O2 C7 C2 . . 114.39(11) ?
    C8 C7 C2 . . 115.40(12) ?
    O2 C7 C6 . . 108.69(11) ?
    C8 C7 C6 . . 103.21(11) ?
    C2 C7 C6 . . 105.84(11) ?
    C1 C5 C6 . . 100.91(11) ?
    C1 C5 C4 . . 105.49(12) ?
    C6 C5 C4 . . 112.08(11) ?
    C1 C5 H5 . . 112.5 ?
    C6 C5 H5 . . 112.5 ?
    C4 C5 H5 . . 112.5 ?
    O3 C6 C10 . . 114.30(12) ?
    O3 C6 C5 . . 106.98(11) ?
    C10 C6 C5 . . 114.94(12) ?
    O3 C6 C7 . . 111.58(11) ?
    C10 C6 C7 . . 104.97(11) ?
    C5 C6 C7 . . 103.62(11) ?
    C14 C9 C10 . . 121.43(14) ?
    C14 C9 C8 . . 128.62(14) ?
    C10 C9 C8 . . 109.95(13) ?
    O4 C1 C5 . . 128.54(14) ?
    O4 C1 C2 . . 126.94(14) ?
    C5 C1 C2 . . 104.23(11) ?
    N1 C3 C2 . . 105.67(11) ?
    N1 C3 H3A . . 110.6 ?
    C2 C3 H3A . . 110.6 ?
    N1 C3 H3B . . 110.6 ?
    C2 C3 H3B . . 110.6 ?
    H3A C3 H3B . . 108.7 ?
    C1 C2 C3 . . 103.05(11) ?
    C1 C2 C7 . . 103.33(11) ?
    C3 C2 C7 . . 109.41(11) ?
    C1 C2 H2A . . 113.4 ?
    C3 C2 H2A . . 113.4 ?
    C7 C2 H2A . . 113.4 ?
    C13 C14 C9 . . 117.82(16) ?
    C13 C14 H14 . . 121.1 ?
    C9 C14 H14 . . 121.1 ?
    C12 C11 C10 . . 118.30(16) ?
    C12 C11 H11 . . 120.8 ?
    C10 C11 H11 . . 120.8 ?
    C11 C12 C13 . . 121.32(15) ?
    C11 C12 H12 . . 119.3 ?
    C13 C12 H12 . . 119.3 ?
    C14 C13 C12 . . 120.77(16) ?
    C14 C13 H13 . . 119.6 ?
    C12 C13 H13 . . 119.6 ?
    N1 C18 H18A . . 109.5 ?
    N1 C18 H18B . . 109.5 ?
    H18A C18 H18B . . 109.5 ?
    N1 C18 H18C . . 109.5 ?
    H18A C18 H18C . . 109.5 ?
    H18B C18 H18C . . 109.5 ?
loop_
    _geom_torsion_atom_site_label_1
    _geom_torsion_atom_site_label_2
    _geom_torsion_atom_site_label_3
    _geom_torsion_atom_site_label_4
    _geom_torsion_site_symmetry_1
    _geom_torsion_site_symmetry_2
    _geom_torsion_site_symmetry_3
    _geom_torsion_site_symmetry_4
    _geom_torsion
    _geom_torsion_publ_flag
    C3 N1 C4 C5 . . . . 54.45(16) ?
    C18 N1 C4 C5 . . . . -172.98(13) ?
    O1 C8 C7 O2 . . . . 66.57(17) ?
    C9 C8 C7 O2 . . . . -102.49(12) ?
    O1 C8 C7 C2 . . . . -63.28(18) ?
    C9 C8 C7 C2 . . . . 127.66(12) ?
    O1 C8 C7 C6 . . . . -178.24(13) ?
    C9 C8 C7 C6 . . . . 12.70(14) ?
    N1 C4 C5 C1 . . . . -56.97(15) ?
    N1 C4 C5 C6 . . . . 51.96(16) ?
    C11 C10 C6 O3 . . . . -48.1(2) ?
    C9 C10 C6 O3 . . . . 134.84(13) ?
    C11 C10 C6 C5 . . . . 76.15(19) ?
    C9 C10 C6 C5 . . . . -100.88(14) ?
    C11 C10 C6 C7 . . . . -170.70(15) ?
    C9 C10 C6 C7 . . . . 12.27(15) ?
    C1 C5 C6 O3 . . . . -80.03(13) ?
    C4 C5 C6 O3 . . . . 168.14(11) ?
    C1 C5 C6 C10 . . . . 151.91(12) ?
    C4 C5 C6 C10 . . . . 40.09(16) ?
    C1 C5 C6 C7 . . . . 37.97(13) ?
    C4 C5 C6 C7 . . . . -73.85(14) ?
    O2 C7 C6 O3 . . . . -23.90(15) ?
    C8 C7 C6 O3 . . . . -138.96(12) ?
    C2 C7 C6 O3 . . . . 99.41(13) ?
    O2 C7 C6 C10 . . . . 100.42(12) ?
    C8 C7 C6 C10 . . . . -14.64(14) ?
    C2 C7 C6 C10 . . . . -136.28(11) ?
    O2 C7 C6 C5 . . . . -138.66(11) ?
    C8 C7 C6 C5 . . . . 106.28(12) ?
    C2 C7 C6 C5 . . . . -15.36(14) ?
    C11 C10 C9 C14 . . . . -1.1(2) ?
    C6 C10 C9 C14 . . . . 176.26(14) ?
    C11 C10 C9 C8 . . . . 178.38(14) ?
    C6 C10 C9 C8 . . . . -4.31(17) ?
    O1 C8 C9 C14 . . . . 4.9(3) ?
    C7 C8 C9 C14 . . . . 173.60(15) ?
    O1 C8 C9 C10 . . . . -174.49(14) ?
    C7 C8 C9 C10 . . . . -5.78(16) ?
    C6 C5 C1 O4 . . . . 138.05(16) ?
    C4 C5 C1 O4 . . . . -105.16(17) ?
    C6 C5 C1 C2 . . . . -47.81(13) ?
    C4 C5 C1 C2 . . . . 68.98(13) ?
    C18 N1 C3 C2 . . . . 168.31(13) ?
    C4 N1 C3 C2 . . . . -59.82(15) ?
    O4 C1 C2 C3 . . . . 98.33(17) ?
    C5 C1 C2 C3 . . . . -75.95(13) ?
    O4 C1 C2 C7 . . . . -147.76(15) ?
    C5 C1 C2 C7 . . . . 37.97(14) ?
    N1 C3 C2 C1 . . . . 69.03(14) ?
    N1 C3 C2 C7 . . . . -40.39(14) ?
    O2 C7 C2 C1 . . . . 106.41(13) ?
    C8 C7 C2 C1 . . . . -126.65(12) ?
    C6 C7 C2 C1 . . . . -13.22(14) ?
    O2 C7 C2 C3 . . . . -144.35(12) ?
    C8 C7 C2 C3 . . . . -17.42(15) ?
    C6 C7 C2 C3 . . . . 96.02(13) ?
    C10 C9 C14 C13 . . . . 0.3(2) ?
    C8 C9 C14 C13 . . . . -178.97(15) ?
    C9 C10 C11 C12 . . . . 1.0(2) ?
    C6 C10 C11 C12 . . . . -175.81(15) ?
    C10 C11 C12 C13 . . . . -0.3(3) ?
    C9 C14 C13 C12 . . . . 0.4(3) ?
    C11 C12 C13 C14 . . . . -0.4(3) ?
loop_
    _geom_hbond_atom_site_label_D
    _geom_hbond_atom_site_label_H
    _geom_hbond_atom_site_label_A
    _geom_hbond_site_symmetry_A
    _geom_hbond_distance_DH
    _geom_hbond_distance_HA
    _geom_hbond_distance_DA
    _geom_hbond_angle_DHA
    O3 H3 O2 . 0.82 2.11 2.6080(15) 119
    O2 H2 O1 2_565 0.82 1.90 2.7168(15) 175
    C2 H2A O1 2_565 0.98 2.59 3.3778(18) 137
    C18 H18A O1 2_665 0.96 2.57 3.432(2) 149
    C5 H5 O3 2_556 0.98 2.46 3.4381(18) 173
