# Supplementary material for: 2,10-Dihydr­oxy-13-methyl-13-aza­tetra­cyclo­[9.3.1.02,10.03,8]penta­deca-3(8),4,6-triene-9,15-dione
Source: Acta Crystallogr Sect E Struct Rep Online. 2009 May 7;65(Pt 6):o1216. doi: 10.1107/S1600536809015785 (PMC2969762; doi:10.1107/S1600536809015785)
Supplement: Supplementary file 2 [file e-65-o1216-Isup2.hkl]

#
# h,k,l, Fc-squared, Fo-squared, sigma(Fo-squared) and status flag
#
data_I
_shelx_title ' nm4p2 in P -1'
_shelx_refln_list_code          4
_shelx_F_calc_maximum      105.43
_exptl_crystal_F_000       288.00
_reflns_d_resolution_high  0.8419
 
loop_
 _symmetry_equiv_pos_as_xyz
 'x, y, z'
 '-x, -y, -z'
 
_cell_length_a     7.5616
_cell_length_b     8.9033
_cell_length_c    10.8091
_cell_angle_alpha  72.764
_cell_angle_beta   80.486
_cell_angle_gamma  72.369
 
_shelx_F_squared_multiplier     1.000
 
loop_
 _refln_index_h
 _refln_index_k
 _refln_index_l
 _refln_F_squared_calc
 _refln_F_squared_meas
 _refln_F_squared_sigma
 _refln_observed_status
   1   0   0      474.46      467.02      0.64 o
   2   0   0      138.75      135.34      0.71 o
   3   0   0     1008.69     1030.18      2.36 o
   4   0   0        4.32        3.02      0.17 o
   5   0   0       51.33       49.47      0.78 o
   6   0   0       24.28       22.71      0.66 o
   7   0   0       44.90       43.32      0.94 o
   8   0   0       15.08       15.88      0.46 o
  -8   1   0        0.27       -0.16      0.48 o
  -7   1   0       48.31       51.44      1.04 o
  -6   1   0      342.63      328.58      2.21 o
  -5   1   0       44.37       43.85      0.78 o
  -4   1   0       20.39       22.34      0.51 o
  -3   1   0       17.86       21.05      0.42 o
  -2   1   0       27.37       23.09      0.38 o
  -1   1   0      261.94      254.22      0.71 o
   0   1   0      295.94      283.50      0.67 o
   1   1   0     5366.65     4447.54     19.98 o
   2   1   0     1118.01     1119.88      1.99 o
   3   1   0      865.72      870.36      2.13 o
   4   1   0      728.36      817.94      2.47 o
   5   1   0       95.27      101.87      1.05 o
   6   1   0      120.30      121.28      1.28 o
   7   1   0       72.20       67.10      1.12 o
   8   1   0       12.02       11.03      0.42 o
  -7   2   0       18.11       16.86      0.47 o
  -6   2   0      330.39      327.25      2.30 o
  -5   2   0       12.37       14.88      0.47 o
  -4   2   0       10.09       10.31      0.32 o
  -3   2   0      210.66      228.48      1.32 o
  -2   2   0      704.14      691.05      1.96 o
  -1   2   0       14.45       14.31      0.21 o
   0   2   0       97.25       92.50      0.62 o
   1   2   0      258.35      281.70      0.67 o
   2   2   0     1050.09     1093.77      2.11 o
   3   2   0      396.58      419.96      1.53 o
   4   2   0       96.04      114.45      0.96 o
   5   2   0      139.56      144.77      1.22 o
   6   2   0       33.89       36.67      0.77 o
   7   2   0       38.85       32.80      0.83 o
   8   2   0        3.32        4.62      0.36 o
  -7   3   0        1.67        2.54      0.34 o
  -6   3   0       31.97       33.33      0.86 o
  -5   3   0      128.32      126.90      1.38 o
  -4   3   0      718.69      697.73      2.80 o
  -3   3   0       12.67       15.01      0.44 o
  -2   3   0      729.73      745.83      2.32 o
  -1   3   0      224.28      241.82      1.42 o
   0   3   0        0.10        0.23      0.15 o
   1   3   0      530.03      506.35      1.08 o
   2   3   0      193.99      203.21      1.05 o
   3   3   0     1179.71     1297.85      2.88 o
   4   3   0       59.38       66.67      0.77 o
   5   3   0        1.10        2.40      0.19 o
   6   3   0      146.53      145.45      1.41 o
   7   3   0       82.51       75.01      1.16 o
   8   3   0       20.70       20.04      0.58 o
  -6   4   0        1.77        2.07      0.32 o
  -5   4   0       63.73       63.09      1.08 o
  -4   4   0       76.64       74.36      1.05 o
  -3   4   0      364.27      349.73      1.97 o
  -2   4   0       29.19       23.36      0.52 o
  -1   4   0      170.81      196.08      2.81 o
   0   4   0      573.25      607.95      4.75 o
   1   4   0      116.61      123.91      0.65 o
   2   4   0        6.16        7.31      0.22 o
   3   4   0      521.86      560.15      2.08 o
   4   4   0       76.41       74.19      0.87 o
   5   4   0       48.42       48.12      0.79 o
   6   4   0        7.15        7.51      0.30 o
   7   4   0        2.80        2.95      0.32 o
   8   4   0       31.87       24.48      0.74 o
  -6   5   0        0.41        0.36      0.49 o
  -5   5   0        6.22        7.82      0.37 o
  -4   5   0       36.46       31.67      0.80 o
  -3   5   0      200.89      183.19      1.59 o
  -2   5   0      196.91      181.41      1.45 o
  -1   5   0       21.29       18.51      0.35 o
   0   5   0       66.65       67.69      0.79 o
   1   5   0       58.94       54.42      0.51 o
   2   5   0       12.82       14.76      0.42 o
   3   5   0       37.70       46.92      0.71 o
   4   5   0       18.67       20.91      0.56 o
   5   5   0       34.94       37.11      0.74 o
   6   5   0       96.90       89.88      1.21 o
   7   5   0       11.41       10.22      0.40 o
   8   5   0        0.63        0.65      0.50 o
  -5   6   0        3.74        6.05      0.38 o
  -4   6   0        9.40       10.11      0.39 o
  -3   6   0       15.28       16.37      0.53 o
  -2   6   0        1.66        1.67      0.23 o
  -1   6   0       27.17       26.43      0.60 o
   0   6   0       53.88       55.84      0.94 o
   1   6   0       12.32       14.05      0.29 o
   2   6   0      120.07      119.67      1.16 o
   3   6   0       52.66       56.76      0.85 o
   4   6   0      210.75      210.20      1.63 o
   5   6   0        9.22        8.15      0.30 o
   6   6   0       12.35       13.69      0.41 o
   7   6   0       31.12       26.09      0.73 o
   8   6   0        0.78        0.54      0.50 o
  -4   7   0        1.89        2.99      0.34 o
  -3   7   0       20.22       19.38      0.57 o
  -2   7   0        4.90        3.32      0.30 o
  -1   7   0        4.11        2.94      0.18 o
   0   7   0       33.91       34.36      0.64 o
   1   7   0       21.24       20.54      0.40 o
   2   7   0        1.18        0.39      0.36 o
   3   7   0       33.83       35.02      0.77 o
   4   7   0       60.37       61.78      1.02 o
   5   7   0        0.00        0.23      0.40 o
   6   7   0       10.22        9.84      0.39 o
   7   7   0       13.32       13.63      0.46 o
  -3   8   0        1.52        0.81      0.47 o
  -2   8   0       54.29       52.30      1.09 o
  -1   8   0       10.08        8.55      0.26 o
   0   8   0       54.06       56.49      0.75 o
   1   8   0      134.28      131.78      1.07 o
   2   8   0        0.46        0.39      0.41 o
   3   8   0       83.45       79.52      1.23 o
   4   8   0       65.75       67.60      1.14 o
   5   8   0        0.73        0.78      0.46 o
   6   8   0        9.92       12.40      0.44 o
   7   8   0        3.49        2.82      0.38 o
  -1   9   0        0.59        0.98      0.26 o
   0   9   0       18.49       17.47      0.40 o
   1   9   0        2.02        2.33      0.22 o
   2   9   0       26.00       25.18      0.70 o
   3   9   0        6.59        5.57      0.37 o
   4   9   0        4.73        3.80      0.36 o
   5   9   0        5.36        6.09      0.38 o
   6   9   0       16.22       14.84      0.51 o
   2  10   0       26.14       28.69      0.82 o
   3  10   0       16.42       18.10      0.52 o
  -5  -9   1        2.49        2.36      0.35 o
  -4  -9   1        0.61        0.14      0.49 o
  -3  -9   1        0.07        0.45      0.44 o
  -2  -9   1       28.15       24.84      0.73 o
  -1  -9   1        2.14        1.57      0.71 o
   0  -9   1        0.52        0.23      0.25 o
   1  -9   1       11.87       12.47      0.33 o
  -6  -8   1       25.67       26.07      0.76 o
  -5  -8   1        0.09        0.45      0.47 o
  -4  -8   1       10.30       10.20      0.40 o
  -3  -8   1        0.05        0.67      0.31 o
  -2  -8   1        1.10        0.48      0.49 o
  -1  -8   1        0.02       -0.07      0.07 o
   0  -8   1        0.04        0.05      0.41 o
   1  -8   1        0.93        1.45      0.28 o
   2  -8   1        0.18       -0.12      0.45 o
   3  -8   1       20.01       22.76      0.65 o
  -7  -7   1        2.32        2.01      0.36 o
  -6  -7   1        0.29        0.44      0.47 o
  -5  -7   1        0.01       -0.38      0.43 o
  -4  -7   1        2.14        2.45      0.26 o
  -3  -7   1      316.35      316.79      2.16 o
  -2  -7   1       65.01       59.76      1.01 o
  -1  -7   1      127.78      125.05      0.97 o
   0  -7   1      104.00       97.63      1.84 o
   1  -7   1       35.28       35.91      1.11 o
   2  -7   1       22.76       22.79      0.64 o
   3  -7   1        9.26        7.46      0.36 o
   4  -7   1        5.25        4.34      0.38 o
  -8  -6   1        0.44        0.61      0.49 o
  -7  -6   1       24.11       24.34      0.71 o
  -6  -6   1        0.15        0.76      0.42 o
  -5  -6   1        8.77        8.15      0.31 o
  -4  -6   1        5.16        6.13      0.28 o
  -3  -6   1        7.27        8.22      0.27 o
  -2  -6   1        4.70        4.47      0.23 o
  -1  -6   1       24.80       22.79      0.85 o
   0  -6   1        4.49        4.97      0.17 o
   1  -6   1       13.12       11.24      0.24 o
   2  -6   1       61.14       61.28      1.01 o
   3  -6   1       15.32       15.79      0.48 o
   4  -6   1        2.15        2.41      0.29 o
   5  -6   1        9.43        9.51      0.42 o
  -8  -5   1        2.97        3.60      0.35 o
  -7  -5   1       56.24       52.97      1.08 o
  -6  -5   1       54.18       54.08      0.99 o
  -5  -5   1      104.84      111.08      1.24 o
  -4  -5   1      324.14      336.78      1.94 o
  -3  -5   1      163.31      172.27      1.33 o
  -2  -5   1        0.37        0.30      0.27 o
  -1  -5   1      107.48      102.31      2.37 o
   0  -5   1       74.90       77.17      0.63 o
   1  -5   1       55.08       62.67      0.90 o
   2  -5   1       14.76       15.24      0.45 o
   3  -5   1       26.34       28.33      0.69 o
   4  -5   1       29.70       31.98      0.82 o
   5  -5   1        0.29        0.00      0.45 o
   6  -5   1        5.16        7.86      0.42 o
  -8  -4   1       10.36       10.82      0.44 o
  -7  -4   1        5.03        5.52      0.36 o
  -6  -4   1        0.21        1.36      0.26 o
  -5  -4   1       18.44       21.84      0.60 o
  -4  -4   1        2.01        1.00      0.19 o
  -3  -4   1        8.95        9.32      0.29 o
  -2  -4   1      136.51      124.18      0.98 o
  -1  -4   1      629.84      609.92      3.95 o
   0  -4   1      159.54      153.80      0.76 o
   1  -4   1      205.24      216.38      1.53 o
   2  -4   1       19.07       14.10      0.39 o
   3  -4   1       34.72       30.51      0.66 o
   4  -4   1       36.58       34.78      0.79 o
   5  -4   1        0.54        0.68      0.43 o
   6  -4   1       13.59       14.60      0.44 o
  -8  -3   1        1.02        0.48      0.49 o
  -7  -3   1        8.54        8.23      0.37 o
  -6  -3   1        2.74        3.33      0.28 o
  -5  -3   1        0.43        0.39      0.31 o
  -4  -3   1       31.55       43.19      0.66 o
  -3  -3   1       16.00       21.15      0.45 o
  -2  -3   1        2.53        3.10      0.16 o
  -1  -3   1      284.17      299.60      0.89 o
   0  -3   1      631.68      617.92      3.10 o
   1  -3   1     1026.47     1026.93      7.89 o
   2  -3   1      712.11      665.46      2.25 o
   3  -3   1      195.07      212.22      1.43 o
   4  -3   1      144.88      142.66      1.31 o
   5  -3   1       22.33       22.38      0.58 o
   6  -3   1       29.10       29.96      0.82 o
   7  -3   1       12.37       11.61      0.45 o
  -8  -2   1       12.00       10.85      0.43 o
  -7  -2   1       44.18       43.88      0.92 o
  -6  -2   1       85.99       87.24      1.14 o
  -5  -2   1       59.81       54.90      0.80 o
  -4  -2   1      479.92      537.68      2.09 o
  -3  -2   1       67.75       76.17      0.71 o
  -2  -2   1       54.89       63.53      0.58 o
  -1  -2   1      377.20      390.16      0.86 o
   0  -2   1      463.84      440.97      0.90 o
   1  -2   1      173.25      185.08      0.95 o
   2  -2   1      167.14      182.71      1.06 o
   3  -2   1       24.65       30.43      0.53 o
   4  -2   1       23.36       25.49      0.58 o
   5  -2   1       13.99       14.34      0.43 o
   6  -2   1       14.64       14.17      0.44 o
   7  -2   1        1.84        4.38      0.33 o
  -8  -1   1        7.91        9.81      0.42 o
  -7  -1   1       48.12       51.20      1.01 o
  -6  -1   1        0.25        0.41      0.35 o
  -5  -1   1        0.23        2.85      0.21 o
  -4  -1   1       42.81       44.80      0.64 o
  -3  -1   1       24.99       33.96      0.48 o
  -2  -1   1      250.95      285.97      1.07 o
  -1  -1   1       17.05       17.16      0.19 o
   0  -1   1     4201.96     3848.64     15.40 o
   1  -1   1     1189.25     1098.47      4.18 o
   2  -1   1        9.29        8.16      0.24 o
   3  -1   1       96.48       90.21      0.79 o
   4  -1   1        0.01        0.22      0.23 o
   5  -1   1        2.32        1.62      0.20 o
   6  -1   1       44.57       42.19      0.87 o
   7  -1   1        2.49        3.12      0.31 o
   8  -1   1        7.04        6.91      0.40 o
  -8   0   1        4.82        5.87      0.37 o
  -7   0   1       13.16       12.20      0.41 o
  -6   0   1      254.83      256.97      1.89 o
  -5   0   1       73.52       70.87      0.92 o
  -4   0   1       19.40       24.67      0.50 o
  -3   0   1      238.95      274.22      1.27 o
  -2   0   1        0.35        0.14      0.19 o
  -1   0   1      390.52      408.19      0.87 o
   1   0   1     3573.15     3001.70     19.80 o
   2   0   1       21.35       20.05      0.32 o
   3   0   1      764.24      741.14      2.02 o
   4   0   1        3.51        7.09      0.23 o
   5   0   1       18.64       20.04      0.53 o
   6   0   1      231.39      229.25      1.78 o
   7   0   1      143.17      144.98      1.57 o
   8   0   1        0.39        0.87      0.47 o
  -8   1   1        0.73        0.48      0.32 o
  -7   1   1       12.15       11.30      0.40 o
  -6   1   1      108.42      110.25      1.31 o
  -5   1   1       97.50       98.91      1.10 o
  -4   1   1      153.68      146.96      1.16 o
  -3   1   1      759.43      718.28      2.15 o
  -2   1   1      190.13      197.97      0.96 o
  -1   1   1     2318.23     2163.63     10.42 o
   0   1   1     3342.79     2852.10     25.58 o
   1   1   1     2642.22     2302.77     42.03 o
   2   1   1       35.67       34.83      0.39 o
   3   1   1      197.29      204.16      1.04 o
   4   1   1      111.96      113.05      0.94 o
   5   1   1      591.61      589.31      2.41 o
   6   1   1        4.98        5.28      0.26 o
   7   1   1        0.01        0.28      0.41 o
   8   1   1        2.88        1.60      0.33 o
  -7   2   1        6.00        7.66      0.38 o
  -6   2   1        1.59        1.26      0.27 o
  -5   2   1      127.70      119.23      1.27 o
  -4   2   1        1.03        0.85      0.17 o
  -3   2   1      147.60      132.75      1.02 o
  -2   2   1      842.45      884.10      2.22 o
  -1   2   1     2270.92     2168.82     11.91 o
   0   2   1     1019.36      941.66      1.19 o
   1   2   1       51.36       43.44      0.31 o
   2   2   1       24.04       26.23      0.37 o
   3   2   1       37.14       43.93      0.53 o
   4   2   1      209.08      239.36      1.36 o
   5   2   1        6.95        7.12      0.24 o
   6   2   1        0.00       -0.11      0.35 o
   7   2   1        8.31        7.33      0.31 o
   8   2   1       22.74       20.76      0.66 o
  -7   3   1        1.19        2.80      0.34 o
  -6   3   1       21.75       21.05      0.64 o
  -5   3   1        3.95        4.09      0.27 o
  -4   3   1        3.13        3.61      0.22 o
  -3   3   1      412.51      427.70      1.97 o
  -2   3   1      197.73      183.53      1.16 o
  -1   3   1      867.16      880.59      2.75 o
   0   3   1      150.00      151.64      0.61 o
   1   3   1      234.39      242.04      0.74 o
   2   3   1        0.63        1.47      0.14 o
   3   3   1      443.70      453.95      1.68 o
   4   3   1      639.02      735.45      2.42 o
   5   3   1      165.82      174.09      1.35 o
   6   3   1       71.82       70.41      0.99 o
   7   3   1       94.58       95.36      1.28 o
   8   3   1        0.20        0.33      0.44 o
  -6   4   1       17.34       16.31      0.51 o
  -5   4   1        7.02        6.30      0.33 o
  -4   4   1        2.90        1.62      0.23 o
  -3   4   1       36.05       31.24      0.65 o
  -2   4   1      138.92      157.67      1.21 o
  -1   4   1       12.64        8.55      0.25 o
   0   4   1      156.72      148.96      0.71 o
   1   4   1       31.62       37.69      0.37 o
   2   4   1      169.51      176.72      1.08 o
   3   4   1      235.20      256.26      1.39 o
   4   4   1       31.33       38.23      0.63 o
   5   4   1        0.30       -0.30      0.30 o
   6   4   1       68.21       71.54      1.03 o
   7   4   1       12.16       17.69      0.53 o
   8   4   1       25.47       26.74      0.75 o
  -6   5   1        4.73        5.92      0.39 o
  -5   5   1       79.71       87.01      1.33 o
  -4   5   1        3.44        2.99      0.26 o
  -3   5   1       72.12       62.34      0.94 o
  -2   5   1      145.37      149.19      1.32 o
  -1   5   1       51.62       52.54      0.53 o
   0   5   1      417.07      409.93      3.87 o
   1   5   1       18.68       17.06      0.52 o
   2   5   1      131.84      131.72      1.06 o
   3   5   1        0.58        0.62      0.16 o
   4   5   1      582.77      617.59      2.51 o
   5   5   1       39.21       36.96      0.72 o
   6   5   1        2.39        2.71      0.26 o
   7   5   1       65.82       55.44      1.06 o
   8   5   1       12.88       14.53      0.47 o
  -5   6   1        8.62       13.19      0.45 o
  -4   6   1       40.74       49.74      1.03 o
  -3   6   1        1.00        1.51      0.24 o
  -2   6   1      136.23      137.00      1.39 o
  -1   6   1       48.35       49.41      1.22 o
   0   6   1        2.89        3.10      0.15 o
   1   6   1        5.59        7.27      0.31 o
   2   6   1       30.43       32.78      0.64 o
   3   6   1      124.85      129.27      1.21 o
   4   6   1        2.69        2.49      0.23 o
   5   6   1       49.69       49.51      0.91 o
   6   6   1       97.14       93.53      1.27 o
   7   6   1       41.70       42.25      0.98 o
   8   6   1        4.99        2.92      0.35 o
  -4   7   1        0.63        0.05      0.47 o
  -3   7   1        2.37        3.09      0.30 o
  -2   7   1        9.98        7.06      0.35 o
  -1   7   1       15.83       13.54      0.28 o
   0   7   1       14.33       13.83      0.30 o
   1   7   1        1.77        1.66      0.15 o
   2   7   1        0.10       -0.10      0.34 o
   3   7   1       18.69       18.46      0.51 o
   4   7   1        9.05        6.78      0.29 o
   5   7   1      121.64      118.20      1.40 o
   6   7   1        0.02       -0.03      0.44 o
   7   7   1       18.65       20.06      0.61 o
   8   7   1        3.69        4.48      0.39 o
  -3   8   1        0.41        0.05      0.48 o
  -2   8   1        1.53        1.50      0.29 o
  -1   8   1       16.65       14.92      0.60 o
   0   8   1      158.55      152.38      1.71 o
   1   8   1       32.75       31.57      0.94 o
   2   8   1      107.33      106.44      1.33 o
   3   8   1       28.55       31.22      0.79 o
   4   8   1        7.15        8.22      0.36 o
   5   8   1       60.31       59.87      1.10 o
   6   8   1        0.04       -0.10      0.45 o
   7   8   1        5.96        6.59      0.41 o
  -2   9   1        0.67        0.80      0.32 o
  -1   9   1        2.07        1.98      0.22 o
   0   9   1        0.50        1.65      0.59 o
   1   9   1       49.93       55.42      0.91 o
   2   9   1        0.32        0.61      0.44 o
   3   9   1      146.94      150.65      1.75 o
   4   9   1       63.47       63.55      1.20 o
   5   9   1        5.01        6.08      0.37 o
   6   9   1       25.70       26.43      0.78 o
   1  10   1        0.53        0.42      0.34 o
   2  10   1        0.08       -0.50      0.50 o
   3  10   1       22.63       25.51      0.77 o
   4  10   1        5.73        5.17      0.41 o
  -4  -9   2        3.50        3.71      0.37 o
  -3  -9   2       12.85       13.75      0.47 o
  -2  -9   2        8.18        8.32      0.42 o
  -1  -9   2        0.71        1.85      0.51 o
   0  -9   2        0.99        0.75      0.34 o
  -6  -8   2        1.48        1.29      0.34 o
  -5  -8   2        0.73        1.19      0.31 o
  -4  -8   2        0.37        0.83      0.45 o
  -3  -8   2      151.15      149.50      1.70 o
  -2  -8   2      108.10      105.78      1.47 o
  -1  -8   2       34.18       16.20     14.56 o
   0  -8   2        6.55        6.07      0.25 o
   1  -8   2        6.02        6.57      0.26 o
   2  -8   2        9.66        8.60      0.41 o
  -7  -7   2        4.54        2.97      0.38 o
  -6  -7   2        0.04        0.36      0.47 o
  -5  -7   2       25.22       23.86      0.67 o
  -4  -7   2       36.67       35.70      0.85 o
  -3  -7   2       74.58       71.28      1.12 o
  -2  -7   2      373.66      367.32      2.36 o
  -1  -7   2       35.58       37.79      0.61 o
   0  -7   2       48.82       53.01      0.69 o
   1  -7   2        2.16        0.87      0.49 o
   2  -7   2        0.04        0.65      0.28 o
   3  -7   2        4.05        5.48      0.35 o
   4  -7   2       32.70       41.37      1.09 o
  -7  -6   2        0.38       -0.41      0.50 o
  -6  -6   2        2.89        2.31      0.33 o
  -5  -6   2       14.72       14.49      0.44 o
  -4  -6   2       44.56       42.53      0.86 o
  -3  -6   2       46.97       40.70      0.81 o
  -2  -6   2      134.20      131.93      1.30 o
  -1  -6   2       39.09       37.13      0.53 o
   0  -6   2      414.49      401.73      5.85 o
   1  -6   2      239.57      221.48      2.65 o
   2  -6   2      108.78       97.20      1.27 o
   3  -6   2        1.55        2.38      0.29 o
   4  -6   2        5.53        7.93      0.37 o
   5  -6   2        0.13       -0.52      0.52 o
  -8  -5   2       13.47       15.21      0.50 o
  -7  -5   2        3.39        1.85      0.33 o
  -6  -5   2       26.38       27.06      0.78 o
  -5  -5   2       19.16       19.25      0.56 o
  -4  -5   2      353.79      354.78      2.07 o
  -3  -5   2       71.71       69.17      0.92 o
  -2  -5   2      116.65      113.99      1.10 o
  -1  -5   2       16.67       12.34      0.43 o
   0  -5   2        2.72        2.90      0.14 o
   1  -5   2      184.69      175.17      1.01 o
   2  -5   2       54.04       47.47      0.83 o
   3  -5   2        2.78        2.21      0.24 o
   4  -5   2        0.01        0.52      0.39 o
   5  -5   2        0.04        0.68      0.43 o
  -8  -4   2        0.20        0.23      0.51 o
  -7  -4   2        0.98        0.98      0.31 o
  -6  -4   2      252.57      249.45      1.97 o
  -5  -4   2      169.93      167.84      1.48 o
  -4  -4   2       86.04       91.39      1.02 o
  -3  -4   2       38.03       46.65      0.71 o
  -2  -4   2        6.08        6.13      0.20 o
  -1  -4   2        0.13        0.40      0.17 o
   0  -4   2      219.15      251.88      2.89 o
   1  -4   2        1.49        2.12      0.12 o
   2  -4   2       92.04       95.32      1.02 o
   3  -4   2        2.36        2.48      0.21 o
   4  -4   2       96.50       93.30      1.22 o
   5  -4   2        2.10        3.75      0.31 o
   6  -4   2       15.04       12.93      0.44 o
  -8  -3   2        0.06       -0.14      0.49 o
  -7  -3   2       14.87       15.54      0.44 o
  -6  -3   2      207.85      199.79      1.72 o
  -5  -3   2       43.19       46.38      0.80 o
  -4  -3   2      223.32      234.13      1.49 o
  -3  -3   2      320.87      363.80      1.69 o
  -2  -3   2      208.10      260.06      1.33 o
  -1  -3   2       11.36       13.62      0.26 o
   0  -3   2        6.09        5.46      0.12 o
   1  -3   2      693.78      726.55      7.28 o
   2  -3   2       12.06       10.26      0.33 o
   3  -3   2       61.62       66.94      0.85 o
   4  -3   2       44.09       38.47      0.76 o
   5  -3   2       51.84       49.54      0.93 o
   6  -3   2        0.73        0.95      0.29 o
   7  -3   2       51.85       53.08      1.18 o
  -8  -2   2       11.99       10.83      0.44 o
  -7  -2   2       34.62       36.11      0.86 o
  -6  -2   2      115.24      125.05      1.36 o
  -5  -2   2       43.84       44.58      0.77 o
  -4  -2   2       14.95       17.06      0.46 o
  -3  -2   2      317.05      346.89      1.54 o
  -2  -2   2       90.85       92.17      0.74 o
  -1  -2   2     1388.07     1449.99      3.74 o
   0  -2   2      473.37      487.35      4.36 o
   1  -2   2     1974.38     2017.61     12.17 o
   2  -2   2      122.90      121.24      0.91 o
   3  -2   2       81.46       79.08      0.83 o
   4  -2   2      234.85      224.14      1.53 o
   5  -2   2       88.53       80.68      1.07 o
   6  -2   2        5.69        5.71      0.34 o
   7  -2   2        0.16       -0.46      0.46 o
  -8  -1   2       11.31       11.73      0.44 o
  -7  -1   2       22.89       21.78      0.65 o
  -6  -1   2        8.08        7.50      0.29 o
  -5  -1   2       35.11       33.64      0.68 o
  -4  -1   2        3.50        2.34      0.18 o
  -3  -1   2        7.73        7.35      0.22 o
  -2  -1   2      884.55     1039.42      2.22 o
  -1  -1   2      277.95      269.38      0.71 o
   0  -1   2      361.02      376.94      2.33 o
   1  -1   2        0.98        1.40      0.08 o
   2  -1   2      700.05      714.94      1.92 o
   3  -1   2      159.53      144.91      1.01 o
   4  -1   2        0.02       -0.10      0.25 o
   5  -1   2       19.81       20.52      0.59 o
   6  -1   2        8.02        7.94      0.32 o
   7  -1   2        3.22        3.49      0.31 o
   8  -1   2        3.43        5.17      0.37 o
  -8   0   2        1.80        1.65      0.34 o
  -7   0   2       14.63       10.76      0.40 o
  -6   0   2       17.21       18.89      0.53 o
  -5   0   2       15.38       15.77      0.45 o
  -4   0   2        6.64        7.11      0.22 o
  -3   0   2      187.66      217.34      1.19 o
  -2   0   2      407.01      480.01      1.49 o
  -1   0   2      133.93      137.16      0.48 o
   0   0   2     2955.63     2490.49     13.66 o
   1   0   2      220.53      202.42      3.25 o
   2   0   2     2105.17     1934.10      2.84 o
   3   0   2        1.82        4.13      0.16 o
   4   0   2      119.07      116.05      0.99 o
   5   0   2        0.04       -0.03      0.30 o
   6   0   2       98.67       93.69      1.18 o
   7   0   2       16.44       15.10      0.43 o
   8   0   2        7.98        8.49      0.40 o
  -8   1   2       25.06       23.92      0.69 o
  -7   1   2        4.24        2.99      0.33 o
  -6   1   2        7.62        5.03      0.29 o
  -5   1   2       35.94       34.32      0.70 o
  -4   1   2       26.24       28.77      0.57 o
  -3   1   2      935.09     1004.86      2.63 o
  -2   1   2        6.90        9.40      0.27 o
  -1   1   2      227.23      238.83      0.78 o
   0   1   2      378.03      384.69      3.17 o
   1   1   2     1747.14     1569.64     29.88 o
   2   1   2       50.84       58.27      0.50 o
   3   1   2       92.38       88.47      0.72 o
   4   1   2       23.12       19.48      0.44 o
   5   1   2      156.24      156.30      1.28 o
   6   1   2       19.03       18.92      0.52 o
   7   1   2        0.18        0.30      0.40 o
   8   1   2        0.46       -0.47      0.47 o
  -7   2   2        0.14        0.47      0.43 o
  -6   2   2       26.18       22.84      0.63 o
  -5   2   2        4.63        4.68      0.25 o
  -4   2   2        5.45        6.40      0.24 o
  -3   2   2        0.10        2.41      0.16 o
  -2   2   2      224.63      235.14      1.20 o
  -1   2   2       28.03       29.65      0.45 o
   0   2   2     1693.94     1551.49     12.69 o
   1   2   2      337.86      313.89      2.19 o
   2   2   2     1452.88     1408.53      2.45 o
   3   2   2        2.10        2.70      0.15 o
   4   2   2       38.30       48.92      0.65 o
   5   2   2      218.94      219.92      1.49 o
   6   2   2      162.96      162.81      1.46 o
   7   2   2       94.97       82.98      1.19 o
   8   2   2        0.05        0.33      0.44 o
  -7   3   2        4.13        4.61      0.37 o
  -6   3   2       40.50       36.88      0.91 o
  -5   3   2       54.25       53.99      0.95 o
  -4   3   2      118.23      111.07      1.16 o
  -3   3   2       60.97       55.15      0.76 o
  -2   3   2      461.77      485.22      1.89 o
  -1   3   2      345.04      354.53      1.02 o
   0   3   2     1212.18     1135.07      7.36 o
   1   3   2      439.23      441.02      1.11 o
   2   3   2       92.46      110.36      0.78 o
   3   3   2      702.20      762.00      2.21 o
   4   3   2      136.05      129.70      1.06 o
   5   3   2        8.65       12.96      0.39 o
   6   3   2        0.80        1.33      0.22 o
   7   3   2        0.79        0.40      0.40 o
   8   3   2        0.42        0.03      0.48 o
  -6   4   2        0.13       -0.39      0.46 o
  -5   4   2        1.30        0.63      0.27 o
  -4   4   2      176.97      168.60      1.55 o
  -3   4   2      106.84      109.47      1.13 o
  -2   4   2       42.08       40.09      0.66 o
  -1   4   2      335.68      352.28      1.17 o
   0   4   2      126.21      114.49      1.54 o
   1   4   2       17.13       16.09      0.70 o
   2   4   2      120.43      125.38      0.92 o
   3   4   2      186.74      201.79      1.24 o
   4   4   2      313.12      328.33      1.72 o
   5   4   2        5.34        7.34      0.25 o
   6   4   2       17.59       19.61      0.53 o
   7   4   2        7.76        9.64      0.35 o
   8   4   2       21.94       22.96      0.72 o
  -6   5   2       11.01       14.05      0.47 o
  -5   5   2        1.07        1.97      0.31 o
  -4   5   2       42.41       37.82      0.85 o
  -3   5   2       30.00       29.36      0.71 o
  -2   5   2       21.61       20.98      0.56 o
  -1   5   2       55.32       47.04      0.51 o
   0   5   2      223.12      222.59      0.99 o
   1   5   2       74.94       71.17      0.93 o
   2   5   2      127.38      123.11      1.03 o
   3   5   2       59.56       58.87      0.76 o
   4   5   2       17.32       16.55      0.44 o
   5   5   2       10.23       11.29      0.34 o
   6   5   2       15.05       13.90      0.40 o
   7   5   2        3.35        4.81      0.34 o
   8   5   2        9.86       12.61      0.45 o
  -5   6   2       15.75       17.51      0.50 o
  -4   6   2       20.15       17.53      0.55 o
  -3   6   2      274.93      263.29      2.05 o
  -2   6   2       65.13       63.59      1.00 o
  -1   6   2       43.43       41.33      0.54 o
   0   6   2      167.62      170.74      0.98 o
   1   6   2      123.95      117.70      0.80 o
   2   6   2      215.72      220.28      1.51 o
   3   6   2       13.02       12.44      0.36 o
   4   6   2       20.90       23.87      0.61 o
   5   6   2       32.28       29.70      0.71 o
   6   6   2        5.70        7.06      0.31 o
   7   6   2        0.10       -0.04      0.45 o
   8   6   2        0.35        0.50      0.32 o
  -4   7   2        7.57        9.71      0.41 o
  -3   7   2        0.04        0.29      0.43 o
  -2   7   2        3.87        3.73      0.31 o
  -1   7   2        1.62        1.75      0.16 o
   0   7   2        2.15        2.30      0.16 o
   1   7   2       21.35       20.75      0.43 o
   2   7   2        3.48        3.95      0.24 o
   3   7   2       92.04       89.10      1.12 o
   4   7   2       27.72       27.09      0.70 o
   5   7   2       70.65       69.30      1.09 o
   6   7   2       45.41       40.83      0.92 o
   7   7   2       24.27       23.16      0.70 o
   8   7   2        1.45        0.89      0.56 o
  -3   8   2        3.46        3.35      0.35 o
  -2   8   2        1.19        1.99      0.28 o
  -1   8   2       56.59       56.41      0.75 o
   0   8   2        1.56        1.33      0.18 o
   1   8   2       31.33       29.23      0.54 o
   2   8   2       30.49       31.42      0.78 o
   3   8   2        0.01       -0.35      0.39 o
   4   8   2       49.78       47.91      0.96 o
   5   8   2       27.75       28.96      0.82 o
   6   8   2        1.50        1.31      0.31 o
   7   8   2        0.08        0.61      0.47 o
  -2   9   2        0.01        0.35      0.45 o
  -1   9   2        1.66        2.53      0.30 o
   0   9   2       31.16       29.82      0.62 o
   1   9   2        8.33        7.56      0.26 o
   2   9   2       15.46       15.13      0.48 o
   3   9   2       13.82       12.37      0.43 o
   4   9   2        5.96        7.93      0.41 o
   5   9   2       58.15       57.30      1.16 o
   6   9   2       11.24        9.35      0.44 o
   0  10   2        2.77        2.66      0.24 o
   1  10   2        1.40        1.88      0.23 o
   2  10   2       34.17       35.49      1.01 o
   3  10   2       23.21       24.31      0.74 o
   4  10   2        0.07        0.52      0.50 o
   5  10   2        0.92        0.30      0.54 o
  -3  -9   3       11.19       11.92      0.46 o
  -2  -9   3        0.02        0.44      0.47 o
  -1  -9   3        0.44        0.53      0.39 o
  -5  -8   3        4.32        4.88      0.39 o
  -4  -8   3        0.53        0.63      0.46 o
  -3  -8   3        1.02        0.71      0.46 o
  -2  -8   3       16.26       16.05      0.47 o
  -1  -8   3       31.35       28.15      0.96 o
   0  -8   3        0.19        0.70      0.25 o
   1  -8   3       22.24       29.55      0.55 o
   2  -8   3        2.73        3.04      0.35 o
  -6  -7   3        2.45        3.03      0.35 o
  -5  -7   3       29.90       29.91      0.87 o
  -4  -7   3        0.29        0.52      0.42 o
  -3  -7   3       85.36       82.61      1.24 o
  -2  -7   3       86.08       76.26      1.21 o
  -1  -7   3        5.27        4.55      0.25 o
   0  -7   3        2.61        2.44      0.21 o
   1  -7   3       80.03       77.55      1.22 o
   2  -7   3        0.01        0.27      0.43 o
   3  -7   3        2.73        3.47      0.36 o
  -7  -6   3        8.83        8.05      0.43 o
  -6  -6   3        0.32        0.66      0.47 o
  -5  -6   3       10.05       11.64      0.40 o
  -4  -6   3      127.19      129.53      1.45 o
  -3  -6   3      151.07      143.25      1.46 o
  -2  -6   3        0.13       -0.12      0.40 o
  -1  -6   3       12.54       12.93      0.55 o
   0  -6   3      121.83      120.55      1.11 o
   1  -6   3       38.73       32.87      0.56 o
   2  -6   3       89.25       77.31      1.17 o
   3  -6   3       50.79       50.34      1.03 o
   4  -6   3        0.02        0.42      0.42 o
  -7  -5   3        0.02        0.56      0.50 o
  -6  -5   3       18.30       16.31      0.53 o
  -5  -5   3      280.61      283.74      2.09 o
  -4  -5   3        3.95        4.19      0.29 o
  -3  -5   3       88.76       88.11      1.07 o
  -2  -5   3       17.41       19.81      0.56 o
  -1  -5   3       12.93       14.45      0.31 o
   0  -5   3        8.62        9.55      0.32 o
   1  -5   3       13.19       13.06      0.27 o
   2  -5   3      190.14      184.20      1.62 o
   3  -5   3      135.87      129.47      1.44 o
   4  -5   3        6.71        8.54      0.36 o
   5  -5   3       50.61       51.63      1.09 o
  -8  -4   3        3.51        3.42      0.38 o
  -7  -4   3        8.71       10.62      0.41 o
  -6  -4   3       14.90       13.94      0.42 o
  -5  -4   3      240.34      239.55      1.83 o
  -4  -4   3      360.92      357.15      2.04 o
  -3  -4   3        1.71        2.21      0.20 o
  -2  -4   3       88.39       99.96      0.99 o
  -1  -4   3      584.33      606.20      2.14 o
   0  -4   3       23.81       20.52      0.37 o
   1  -4   3      425.61      427.60      6.91 o
   2  -4   3        5.64        5.02      0.23 o
   3  -4   3        0.17       -0.02      0.33 o
   4  -4   3        5.36        3.37      0.27 o
   5  -4   3        1.03        1.66      0.29 o
   6  -4   3        4.46        4.01      0.35 o
  -8  -3   3        4.36        3.14      0.36 o
  -7  -3   3       54.59       55.84      1.12 o
  -6  -3   3        1.05        0.72      0.29 o
  -5  -3   3       64.03       56.52      0.90 o
  -4  -3   3      247.92      267.20      1.68 o
  -3  -3   3       61.91       63.35      0.79 o
  -2  -3   3        2.47        7.11      0.22 o
  -1  -3   3      548.17      639.93      4.80 o
   0  -3   3      447.89      483.86      2.64 o
   1  -3   3        8.29       12.36      0.25 o
   2  -3   3        4.61        4.03      0.19 o
   3  -3   3       71.70       71.82      0.92 o
   4  -3   3       10.89       11.51      0.35 o
   5  -3   3      228.18      207.07      1.83 o
   6  -3   3        0.36        1.08      0.29 o
   7  -3   3        8.71       10.48      0.44 o
  -8  -2   3       14.41       14.27      0.46 o
  -7  -2   3      140.63      131.01      1.59 o
  -6  -2   3       30.23       33.97      0.82 o
  -5  -2   3        0.39        0.59      0.37 o
  -4  -2   3       36.89       40.98      0.69 o
  -3  -2   3       26.17       24.95      0.50 o
  -2  -2   3        3.78        2.88      0.17 o
  -1  -2   3      859.35      889.86      3.39 o
   0  -2   3        8.53       13.88      0.25 o
   1  -2   3      463.21      456.96      3.41 o
   2  -2   3      640.72      603.04      2.13 o
   3  -2   3       24.25       25.01      0.53 o
   4  -2   3       39.85       35.71      0.69 o
   5  -2   3       21.40       24.91      0.67 o
   6  -2   3      173.09      170.28      1.72 o
   7  -2   3       18.69       19.57      0.59 o
  -8  -1   3        0.76        0.48      0.54 o
  -7  -1   3        0.82        0.93      0.47 o
  -6  -1   3        0.03        0.01      0.39 o
  -5  -1   3      311.12      315.72      1.95 o
  -4  -1   3        1.68        2.43      0.19 o
  -3  -1   3      131.19      140.00      1.03 o
  -2  -1   3      764.28      848.51      2.23 o
  -1  -1   3     1011.86     1056.01      1.60 o
   0  -1   3      923.44      908.87      7.27 o
   1  -1   3      393.54      412.59      4.15 o
   2  -1   3        1.26        0.03      0.22 o
   3  -1   3      587.15      603.23      2.15 o
   4  -1   3        0.28        0.11      0.26 o
   5  -1   3       87.05       88.14      1.08 o
   6  -1   3      331.67      329.89      2.27 o
   7  -1   3        2.00        1.90      0.32 o
   8  -1   3        4.53        5.31      0.38 o
  -8   0   3        1.82        1.93      0.37 o
  -7   0   3        7.09        7.52      0.37 o
  -6   0   3        3.07        1.82      0.26 o
  -5   0   3       17.38       16.67      0.48 o
  -4   0   3       56.28       63.46      0.83 o
  -3   0   3        1.43        1.02      0.15 o
  -2   0   3       16.86       17.70      0.38 o
  -1   0   3      293.10      323.27      1.06 o
   0   0   3      253.15      241.44      1.02 o
   1   0   3      267.60      289.43      2.28 o
   2   0   3      302.57      299.60      1.26 o
   3   0   3      430.01      422.66      1.68 o
   4   0   3       29.42       38.71      0.63 o
   5   0   3      150.74      146.57      1.31 o
   6   0   3        0.08        0.37      0.38 o
   7   0   3      142.38      142.75      1.61 o
   8   0   3        0.13        0.67      0.46 o
  -7   1   3        6.79        4.66      0.37 o
  -6   1   3       13.95        9.69      0.35 o
  -5   1   3        5.32        6.20      0.26 o
  -4   1   3       35.62       36.56      0.67 o
  -3   1   3      287.31      309.68      1.56 o
  -2   1   3      877.85      927.04      2.33 o
  -1   1   3      644.76      656.44      4.96 o
   0   1   3     2936.77     2533.94     45.99 o
   1   1   3      323.45      313.40      8.31 o
   2   1   3      102.69       94.80      0.69 o
   3   1   3       19.69       16.50      0.39 o
   4   1   3       51.28       48.56      0.66 o
   5   1   3       73.48       70.02      0.90 o
   6   1   3      200.41      193.45      1.64 o
   7   1   3       36.99       39.65      0.90 o
   8   1   3       20.74       21.73      0.69 o
  -7   2   3        5.43        4.96      0.36 o
  -6   2   3       69.99       70.44      1.18 o
  -5   2   3        0.00       -0.14      0.37 o
  -4   2   3      162.57      164.66      1.36 o
  -3   2   3      180.62      163.37      1.20 o
  -2   2   3      598.77      628.71      2.06 o
  -1   2   3      241.23      264.49      1.66 o
   0   2   3      287.95      265.22      3.49 o
   1   2   3    11115.13     8366.62    116.27 o
   2   2   3     2585.15     2412.11      3.44 o
   3   2   3      158.10      169.47      1.04 o
   4   2   3       15.33       13.47      0.35 o
   5   2   3      176.54      179.50      1.38 o
   6   2   3      104.78      100.70      1.18 o
   7   2   3       11.50       11.70      0.36 o
   8   2   3        3.12        2.42      0.35 o
  -7   3   3        1.25        1.27      0.32 o
  -6   3   3       25.97       28.78      0.84 o
  -5   3   3       46.30       40.75      0.87 o
  -4   3   3       37.73       38.41      0.75 o
  -3   3   3        5.55        5.88      0.23 o
  -2   3   3      156.79      159.82      1.15 o
  -1   3   3      197.58      190.77      1.06 o
   0   3   3      492.59      487.72      4.74 o
   1   3   3       51.62       57.47      0.79 o
   2   3   3        1.24        1.60      0.15 o
   3   3   3     3021.16     2895.02      4.40 o
   4   3   3     1010.24     1029.18      2.98 o
   5   3   3        5.47        4.50      0.22 o
   6   3   3      364.26      356.53      2.17 o
   7   3   3       63.88       61.18      1.05 o
   8   3   3       13.07       11.91      0.41 o
  -6   4   3        4.50        6.84      0.37 o
  -5   4   3       13.15       13.98      0.44 o
  -4   4   3      232.43      235.25      1.84 o
  -3   4   3      118.26      115.97      1.19 o
  -2   4   3       76.24       78.07      0.90 o
  -1   4   3       71.81       79.66      0.59 o
   0   4   3       98.87      104.50      0.89 o
   1   4   3        3.80        2.38      0.17 o
   2   4   3       61.99       58.36      0.67 o
   3   4   3       44.21       36.56      0.58 o
   4   4   3        8.92        8.68      0.27 o
   5   4   3      113.93      112.92      1.14 o
   6   4   3       23.66       22.34      0.63 o
   7   4   3       16.77       18.88      0.52 o
   8   4   3        0.07       -0.06      0.46 o
  -6   5   3        8.88       10.44      0.44 o
  -5   5   3        0.43        0.75      0.44 o
  -4   5   3        2.79        1.79      0.25 o
  -3   5   3      811.85      788.64      3.28 o
  -2   5   3       12.02       11.53      0.36 o
  -1   5   3        3.94        3.55      0.14 o
   0   5   3      369.93      380.61      1.31 o
   1   5   3       17.62       14.74      0.40 o
   2   5   3      138.67      133.14      1.09 o
   3   5   3       23.49       25.88      0.54 o
   4   5   3      113.64      120.14      1.14 o
   5   5   3       79.56       91.01      1.09 o
   6   5   3        9.42       10.91      0.35 o
   7   5   3        7.50        5.74      0.33 o
   8   5   3       28.06       28.25      0.76 o
  -5   6   3        0.03       -0.05      0.46 o
  -4   6   3       35.61       38.40      0.93 o
  -3   6   3       30.26       29.20      0.80 o
  -2   6   3      299.29      301.86      2.08 o
  -1   6   3       35.26       32.25      0.87 o
   0   6   3       12.61       14.42      0.29 o
   1   6   3      133.48      140.68      1.28 o
   2   6   3       45.06       47.83      0.75 o
   3   6   3       15.91       14.53      0.42 o
   4   6   3      128.65      138.73      1.31 o
   5   6   3        1.54        1.36      0.22 o
   6   6   3       11.30       10.17      0.33 o
   7   6   3       25.61       29.78      0.84 o
   8   6   3        0.70        0.05      0.50 o
  -4   7   3        0.92        0.47      0.48 o
  -3   7   3        0.38        0.93      0.28 o
  -2   7   3      147.51      143.79      1.58 o
  -1   7   3       38.31       38.16      0.82 o
   0   7   3        1.85        2.26      0.16 o
   1   7   3       30.90       34.01      0.52 o
   2   7   3       19.65       18.79      0.51 o
   3   7   3        7.99        9.28      0.29 o
   4   7   3       35.73       32.67      0.76 o
   5   7   3        2.95        3.37      0.28 o
   6   7   3       23.51       25.07      0.67 o
   7   7   3       22.17       22.20      0.69 o
   8   7   3        5.66        5.03      0.40 o
  -3   8   3        9.12       11.34      0.43 o
  -2   8   3        5.28        5.48      0.36 o
  -1   8   3        4.15        4.53      0.22 o
   0   8   3       20.16       20.09      0.74 o
   1   8   3        0.01        0.38      0.21 o
   2   8   3        0.48        0.43      0.41 o
   3   8   3        4.39        5.14      0.29 o
   4   8   3       77.39       78.74      1.18 o
   5   8   3       87.41       77.16      1.23 o
   6   8   3        4.43        3.30      0.33 o
   7   8   3       13.77       13.22      0.46 o
  -2   9   3       16.05       16.64      0.51 o
  -1   9   3        0.04       -0.32      0.32 o
   0   9   3       12.65       12.20      0.30 o
   1   9   3       14.01       13.26      0.30 o
   2   9   3       45.18       44.98      0.97 o
   3   9   3        0.91        0.31      0.45 o
   4   9   3       74.33       78.77      1.29 o
   5   9   3        3.58        3.64      0.34 o
   6   9   3        0.23        0.47      0.47 o
   0  10   3        2.47        2.21      0.24 o
   1  10   3       18.05       20.35      0.62 o
   2  10   3        3.03        2.68      0.34 o
   3  10   3        0.01       -0.48      0.48 o
   4  10   3       26.73       25.66      0.76 o
   5  10   3        5.70        4.40      0.41 o
  -4  -8   4        9.54       10.78      0.45 o
  -3  -8   4        4.59        5.73      0.39 o
  -2  -8   4        2.20        2.30      0.34 o
  -1  -8   4        3.46        3.86      0.25 o
   0  -8   4        0.78        0.51      0.25 o
   1  -8   4       21.31       24.62      0.71 o
  -5  -7   4        2.11        1.93      0.34 o
  -4  -7   4        2.63        2.45      0.33 o
  -3  -7   4        2.16        1.81      0.31 o
  -2  -7   4       32.54       34.05      0.89 o
  -1  -7   4        7.10        7.37      0.25 o
   0  -7   4       13.09       11.70      0.66 o
   1  -7   4        1.27        2.28      0.21 o
   2  -7   4       11.30       14.69      0.45 o
   3  -7   4        0.44        1.10      0.32 o
  -6  -6   4        0.41        0.15      0.48 o
  -5  -6   4       13.92       12.95      0.43 o
  -4  -6   4       16.93       16.71      0.52 o
  -3  -6   4        0.04       -0.27      0.40 o
  -2  -6   4       44.34       43.12      0.90 o
  -1  -6   4      100.33      104.32      0.91 o
   0  -6   4        4.71        6.48      0.41 o
   1  -6   4        2.75        2.58      0.21 o
   2  -6   4       16.92       14.62      0.46 o
   3  -6   4        0.47        0.50      0.42 o
   4  -6   4        4.31        4.77      0.36 o
  -7  -5   4       26.58       28.08      0.81 o
  -6  -5   4       16.35       16.86      0.51 o
  -5  -5   4       74.18       69.21      1.14 o
  -4  -5   4      127.87      126.79      1.43 o
  -3  -5   4      168.92      164.67      1.52 o
  -2  -5   4      227.34      221.39      1.70 o
  -1  -5   4       10.57       11.23      0.44 o
   0  -5   4      128.68      125.44      0.92 o
   1  -5   4       78.01       74.54      0.75 o
   2  -5   4       54.79       48.89      0.92 o
   3  -5   4        9.96       10.65      0.37 o
   4  -5   4        0.18        0.25      0.42 o
   5  -5   4        2.79        1.66      0.33 o
  -7  -4   4        0.06        0.29      0.49 o
  -6  -4   4        0.45        0.89      0.48 o
  -5  -4   4      121.95      120.55      1.40 o
  -4  -4   4        3.61        2.82      0.26 o
  -3  -4   4        0.97        1.42      0.21 o
  -2  -4   4        1.26        1.50      0.20 o
  -1  -4   4        1.65        1.34      0.18 o
   0  -4   4       49.24       42.37      0.95 o
   1  -4   4      174.39      178.18      1.26 o
   2  -4   4      199.08      195.88      1.57 o
   3  -4   4       66.12       59.03      0.98 o
   4  -4   4        7.32        6.88      0.35 o
   5  -4   4       47.65       42.15      1.00 o
   6  -4   4       18.44       15.34      0.49 o
  -7  -3   4        2.20        2.17      0.34 o
  -6  -3   4       59.91       57.86      1.07 o
  -5  -3   4      170.73      181.30      1.61 o
  -4  -3   4       75.82       73.40      0.98 o
  -3  -3   4       16.83       17.37      0.52 o
  -2  -3   4       28.06       38.52      0.65 o
  -1  -3   4      469.67      503.37      3.46 o
   0  -3   4        7.08        6.62      0.15 o
   1  -3   4        0.01        0.11      0.18 o
   2  -3   4        9.92       10.64      0.30 o
   3  -3   4       53.42       54.46      0.84 o
   4  -3   4       68.69       66.22      1.03 o
   5  -3   4        1.09        0.95      0.28 o
   6  -3   4       12.41       10.93      0.41 o
  -7  -2   4        9.79       11.30      0.44 o
  -6  -2   4       13.57       17.42      0.53 o
  -5  -2   4        4.67        6.19      0.31 o
  -4  -2   4      296.35      329.77      1.90 o
  -3  -2   4       55.02       63.55      0.80 o
  -2  -2   4        2.68        4.03      0.19 o
  -1  -2   4     2088.99     2208.91     23.03 o
   0  -2   4      885.71      942.14      9.22 o
   1  -2   4      161.28      169.48      0.81 o
   2  -2   4        1.18        2.35      0.17 o
   3  -2   4        5.01        7.27      0.24 o
   4  -2   4       50.95       48.90      0.83 o
   5  -2   4       30.48       29.17      0.73 o
   6  -2   4        0.36        0.50      0.44 o
   7  -2   4        4.84        5.92      0.37 o
  -7  -1   4       61.66       60.83      1.18 o
  -6  -1   4        1.42        1.23      0.27 o
  -5  -1   4       73.96       79.52      1.08 o
  -4  -1   4       30.33       32.06      0.65 o
  -3  -1   4       28.78       35.32      0.61 o
  -2  -1   4      145.47      139.37      1.02 o
  -1  -1   4        0.08        0.52      0.12 o
   0  -1   4      228.09      257.82      2.41 o
   1  -1   4      389.92      388.62      2.99 o
   2  -1   4       71.92       63.46      0.71 o
   3  -1   4       93.34       86.84      0.90 o
   4  -1   4       40.34       44.13      0.75 o
   5  -1   4        5.59        5.08      0.26 o
   6  -1   4        2.35        2.89      0.28 o
   7  -1   4       38.34       39.47      0.96 o
  -7   0   4       67.42       64.40      1.22 o
  -6   0   4       24.43       21.53      0.61 o
  -5   0   4      118.16      120.24      1.31 o
  -4   0   4       27.28       29.30      0.62 o
  -3   0   4      239.02      241.83      1.45 o
  -2   0   4      178.73      185.20      1.14 o
  -1   0   4       56.57       61.04      0.67 o
   0   0   4      187.56      192.79      0.75 o
   1   0   4      194.21      185.91      1.97 o
   2   0   4        3.72        5.23      0.17 o
   3   0   4      242.15      244.84      1.39 o
   4   0   4      136.30      127.25      1.14 o
   5   0   4       59.30       56.62      0.87 o
   6   0   4      285.27      274.93      2.05 o
   7   0   4       41.91       41.19      0.97 o
   8   0   4        7.10        8.07      0.41 o
  -7   1   4       30.80       34.79      0.95 o
  -6   1   4       70.21       65.94      1.12 o
  -5   1   4        0.01       -0.35      0.35 o
  -4   1   4        1.38        1.82      0.20 o
  -3   1   4        0.90        1.20      0.16 o
  -2   1   4        8.53        8.64      0.24 o
  -1   1   4       36.17       37.36      0.36 o
   0   1   4      421.09      405.14      6.67 o
   1   1   4      389.28      374.29      4.59 o
   2   1   4       11.10        9.94      0.27 o
   3   1   4      305.15      306.55      1.48 o
   4   1   4      179.63      183.74      1.31 o
   5   1   4       14.00       12.33      0.36 o
   6   1   4       76.38       71.05      1.06 o
   7   1   4       71.50       73.05      1.17 o
   8   1   4        0.20       -0.10      0.46 o
  -7   2   4        8.62        8.73      0.42 o
  -6   2   4        3.13        2.68      0.31 o
  -5   2   4       48.41       49.38      0.93 o
  -4   2   4        0.02       -0.09      0.32 o
  -3   2   4      248.25      261.34      1.59 o
  -2   2   4       63.78       66.63      0.76 o
  -1   2   4       61.65       61.36      0.95 o
   0   2   4     1450.45     1373.95     11.09 o
   1   2   4       62.19       57.69      0.97 o
   2   2   4      229.37      241.78      1.21 o
   3   2   4      102.76       97.13      0.85 o
   4   2   4      242.80      241.41      1.48 o
   5   2   4      189.75      177.24      1.42 o
   6   2   4        0.00        0.01      0.37 o
   7   2   4       59.23       56.50      1.05 o
   8   2   4        7.73        8.33      0.39 o
  -6   3   4       32.57       29.92      0.86 o
  -5   3   4       99.33       90.63      1.27 o
  -4   3   4        0.34        0.61      0.21 o
  -3   3   4      274.55      270.18      1.71 o
  -2   3   4      547.38      546.49      2.20 o
  -1   3   4       14.47       13.50      0.35 o
   0   3   4      955.76      908.52     13.58 o
   1   3   4      788.99      823.99      8.01 o
   2   3   4       19.91       40.16      0.57 o
   3   3   4      215.34      220.88      1.30 o
   4   3   4       64.07       60.17      0.79 o
   5   3   4      146.25      146.94      1.31 o
   6   3   4      357.13      339.12      2.18 o
   7   3   4        0.10        0.74      0.26 o
   8   3   4        0.04        0.37      0.45 o
  -6   4   4        8.58        9.38      0.42 o
  -5   4   4        7.03        8.54      0.37 o
  -4   4   4       84.38       83.95      1.16 o
  -3   4   4        4.81        5.06      0.24 o
  -2   4   4       63.70       59.26      0.83 o
  -1   4   4      645.93      619.17      4.98 o
   0   4   4      342.31      225.81     60.27 o
   1   4   4      122.24      126.25      0.69 o
   2   4   4       42.65       35.13      0.56 o
   3   4   4      488.01      471.46      2.01 o
   4   4   4       14.75       18.88      0.50 o
   5   4   4        0.92        1.19      0.19 o
   6   4   4       90.62       90.97      1.18 o
   7   4   4        9.81        8.96      0.37 o
   8   4   4        1.71        0.95      0.30 o
  -5   5   4        0.14        0.34      0.44 o
  -4   5   4       19.48       19.66      0.59 o
  -3   5   4        0.96        1.11      0.26 o
  -2   5   4      233.26      226.07      1.68 o
  -1   5   4        0.58        0.36      0.15 o
   0   5   4      127.98      123.66      0.78 o
   1   5   4      128.72      123.64      0.76 o
   2   5   4       85.97       76.96      0.87 o
   3   5   4      104.86      101.44      1.03 o
   4   5   4       66.23       70.26      0.91 o
   5   5   4      173.49      171.56      1.50 o
   6   5   4       19.55       19.39      0.55 o
   7   5   4        7.94        4.96      0.33 o
   8   5   4       13.01       12.29      0.44 o
  -5   6   4        6.99        8.34      0.42 o
  -4   6   4        1.88        1.54      0.30 o
  -3   6   4      108.71      106.76      1.37 o
  -2   6   4        6.53        4.95      0.30 o
  -1   6   4       16.82       18.87      0.36 o
   0   6   4       40.39       40.00      0.52 o
   1   6   4       14.71       13.63      0.37 o
   2   6   4       14.26       12.31      0.35 o
   3   6   4       97.90       96.27      1.07 o
   4   6   4      148.43      148.46      1.38 o
   5   6   4        7.40        6.22      0.28 o
   6   6   4        1.71        2.75      0.25 o
   7   6   4        6.47        8.23      0.37 o
   8   6   4       13.93       19.29      0.56 o
  -4   7   4       31.56       37.46      0.99 o
  -3   7   4        4.27        4.78      0.34 o
  -2   7   4        8.49        7.91      0.36 o
  -1   7   4        0.01       -0.03      0.31 o
   0   7   4        2.85        2.36      0.16 o
   1   7   4        0.67        0.35      0.23 o
   2   7   4       24.57       26.41      0.67 o
   3   7   4        1.12        1.53      0.22 o
   4   7   4        6.67        6.76      0.29 o
   5   7   4       84.83       84.68      1.20 o
   6   7   4        0.00        0.19      0.43 o
   7   7   4        5.04        4.54      0.36 o
   8   7   4        1.61        1.01      0.34 o
  -3   8   4        3.69        5.30      0.38 o
  -2   8   4        0.78        0.35      0.46 o
  -1   8   4       16.97       19.70      0.41 o
   0   8   4        3.83        3.27      0.21 o
   1   8   4       49.94       47.25      0.66 o
   2   8   4      103.57      106.07      1.33 o
   3   8   4      135.67      138.31      1.51 o
   4   8   4      131.72      134.88      1.53 o
   5   8   4        1.09        1.11      0.28 o
   6   8   4        0.15       -0.16      0.43 o
   7   8   4       15.98       16.58      0.50 o
  -2   9   4        6.58        9.19      0.44 o
  -1   9   4        3.46        2.92      0.23 o
   0   9   4        0.11       -0.11      0.31 o
   1   9   4        4.94        5.07      0.24 o
   2   9   4        0.36        0.85      0.42 o
   3   9   4        2.88        3.89      0.32 o
   4   9   4        3.22        2.65      0.33 o
   5   9   4        2.62        2.45      0.33 o
   6   9   4        3.35        3.37      0.36 o
   0  10   4        0.02        0.09      0.39 o
   1  10   4       15.61       16.68      0.36 o
   2  10   4        4.96        4.27      0.35 o
   3  10   4       46.86       48.23      1.11 o
   4  10   4        0.65        0.95      0.51 o
   5  10   4       24.86       28.58      0.83 o
  -2  -8   5        6.86        6.95      0.42 o
  -1  -8   5       13.53       14.28      0.34 o
  -5  -7   5        6.07        5.83      0.41 o
  -4  -7   5        1.53        2.38      0.32 o
  -3  -7   5        3.21        2.96      0.35 o
  -2  -7   5       24.33       24.01      0.70 o
  -1  -7   5       12.19       13.22      0.38 o
   0  -7   5       11.60       14.03      0.31 o
   1  -7   5        0.33        0.17      0.32 o
   2  -7   5        1.85        2.51      0.33 o
  -6  -6   5        3.99        4.82      0.40 o
  -5  -6   5        0.92        0.56      0.47 o
  -4  -6   5       20.90       18.34      0.57 o
  -3  -6   5        4.51        4.53      0.34 o
  -2  -6   5       44.19       41.29      0.92 o
  -1  -6   5        6.23        7.36      0.25 o
   0  -6   5        2.13        1.78      0.31 o
   1  -6   5        1.89        0.52      0.31 o
   2  -6   5        0.90        0.32      0.42 o
   3  -6   5        1.43        1.43      0.33 o
  -6  -5   5        1.19        0.38      0.53 o
  -5  -5   5       10.64        9.77      0.42 o
  -4  -5   5        0.17       -0.21      0.47 o
  -3  -5   5      130.16      117.00      1.36 o
  -2  -5   5        1.33        1.08      0.25 o
  -1  -5   5      110.60      101.83      1.65 o
   0  -5   5      370.31      386.64      2.78 o
   1  -5   5       94.55      100.17      2.42 o
   2  -5   5       20.36       22.83      0.63 o
   3  -5   5       51.12       44.83      0.99 o
   4  -5   5        2.51        3.05      0.32 o
  -7  -4   5        0.25        0.38      0.35 o
  -6  -4   5       33.02       33.50      0.92 o
  -5  -4   5       62.98       64.06      1.11 o
  -4  -4   5       72.52       70.40      1.09 o
  -3  -4   5       61.24       62.41      0.98 o
  -2  -4   5       44.05       35.91      0.74 o
  -1  -4   5       27.56       26.44      0.45 o
   0  -4   5       69.68       65.58      0.69 o
   1  -4   5      285.36      279.04      1.81 o
   2  -4   5        8.99        9.37      0.32 o
   3  -4   5       90.91       82.46      1.20 o
   4  -4   5        1.90        0.82      0.47 o
   5  -4   5       11.26       11.98      0.43 o
  -7  -3   5        4.09        4.96      0.39 o
  -6  -3   5        6.75        6.74      0.36 o
  -5  -3   5       10.83       12.07      0.38 o
  -4  -3   5        0.95        0.68      0.39 o
  -3  -3   5       13.16       12.51      0.38 o
  -2  -3   5       25.04       24.95      0.58 o
  -1  -3   5        8.03        4.82      0.16 o
   0  -3   5       60.09       65.95      0.61 o
   1  -3   5        5.56        5.38      0.16 o
   2  -3   5        3.38        2.74      0.22 o
   3  -3   5        5.27        4.78      0.25 o
   4  -3   5       39.95       35.80      0.84 o
   5  -3   5       15.20       13.86      0.41 o
   6  -3   5        1.31        0.19      0.51 o
  -7  -2   5        0.44       -0.07      0.48 o
  -6  -2   5        5.34        4.51      0.37 o
  -5  -2   5      203.57      213.65      1.80 o
  -4  -2   5        6.73        8.87      0.30 o
  -3  -2   5       55.90       56.74      0.83 o
  -2  -2   5        3.89        4.18      0.21 o
  -1  -2   5       33.18       40.88      1.05 o
   0  -2   5       76.70       86.43      1.09 o
   1  -2   5        0.40        0.15      0.26 o
   2  -2   5       87.39      102.62      1.04 o
   3  -2   5       10.54        9.86      0.29 o
   4  -2   5       37.59       40.71      0.81 o
   5  -2   5       17.34       19.23      0.58 o
   6  -2   5       24.75       25.92      0.70 o
   7  -2   5        5.78        6.25      0.39 o
  -7  -1   5       10.54       12.41      0.47 o
  -6  -1   5       40.58       35.98      0.90 o
  -5  -1   5       83.14       88.41      1.20 o
  -4  -1   5       27.68       26.93      0.67 o
  -3  -1   5      330.07      340.32      1.84 o
  -2  -1   5      191.65      209.56      1.36 o
  -1  -1   5        1.24        2.90      0.20 o
   0  -1   5       49.23       58.62      1.03 o
   1  -1   5        3.20        4.03      0.12 o
   2  -1   5      285.71      282.11      1.57 o
   3  -1   5       75.98       92.02      0.99 o
   4  -1   5       29.19       29.37      0.65 o
   5  -1   5        4.99        4.17      0.26 o
   6  -1   5       81.66       83.85      1.24 o
   7  -1   5       14.26       14.99      0.47 o
  -7   0   5       12.49       12.49      0.47 o
  -6   0   5       97.40      103.93      1.41 o
  -5   0   5      116.91      114.78      1.35 o
  -4   0   5       62.96       70.55      0.97 o
  -3   0   5       59.80       54.06      0.78 o
  -2   0   5      189.47      186.74      1.25 o
  -1   0   5       81.09       89.95      1.13 o
   0   0   5      327.13      322.50      2.13 o
   1   0   5        0.54        0.46      0.25 o
   2   0   5      165.01      156.17      1.11 o
   3   0   5       63.46       60.82      0.78 o
   4   0   5      178.14      185.58      1.44 o
   5   0   5       10.66       12.52      0.40 o
   6   0   5      114.25      113.12      1.39 o
   7   0   5       26.41       26.75      0.71 o
   8   0   5        0.84        0.48      0.50 o
  -7   1   5        0.26        0.53      0.53 o
  -6   1   5        2.87        3.82      0.34 o
  -5   1   5        1.37        0.80      0.26 o
  -4   1   5        8.74        7.79      0.28 o
  -3   1   5       19.44       16.26      0.42 o
  -2   1   5       42.45       45.75      0.66 o
  -1   1   5        2.74        2.73      0.26 o
   0   1   5      703.08      683.67      8.42 o
   1   1   5      613.82      622.93      7.44 o
   2   1   5       38.52       44.78      0.60 o
   3   1   5      133.35      131.68      1.07 o
   4   1   5      215.15      220.43      1.51 o
   5   1   5       48.81       44.98      0.80 o
   6   1   5      101.91       96.10      1.25 o
   7   1   5       72.59       72.71      1.21 o
   8   1   5        0.18        0.02      0.48 o
  -7   2   5       15.54       17.29      0.52 o
  -6   2   5        2.37        2.55      0.34 o
  -5   2   5      133.86      123.26      1.46 o
  -4   2   5       59.40       54.95      0.89 o
  -3   2   5       62.28       63.96      0.87 o
  -2   2   5      287.31      314.98      1.69 o
  -1   2   5       42.07       43.31      0.68 o
   0   2   5       15.56       12.97      0.63 o
   1   2   5      541.54      549.05     11.01 o
   2   2   5       85.39       84.01      0.80 o
   3   2   5      123.15      105.97      0.96 o
   4   2   5       20.93       22.45      0.54 o
   5   2   5       78.79       81.95      1.03 o
   6   2   5       35.60       34.65      0.78 o
   7   2   5        1.54        1.28      0.30 o
   8   2   5        1.27        1.48      0.32 o
  -6   3   5       16.14       14.86      0.46 o
  -5   3   5        0.64        0.27      0.42 o
  -4   3   5      108.81       95.19      1.21 o
  -3   3   5       61.55       57.42      0.88 o
  -2   3   5      326.15      344.04      1.86 o
  -1   3   5        0.49        0.59      0.11 o
   0   3   5      660.28      654.32      8.09 o
   1   3   5       52.45       52.04      0.70 o
   2   3   5     1970.49     1901.41      3.81 o
   3   3   5       86.56       82.04      0.86 o
   4   3   5       43.10       45.76      0.72 o
   5   3   5        4.88        4.27      0.23 o
   6   3   5      150.07      140.65      1.47 o
   7   3   5        8.42        7.62      0.35 o
   8   3   5       11.60       10.40      0.42 o
  -6   4   5        0.97        1.79      0.34 o
  -5   4   5        1.02        0.32      0.46 o
  -4   4   5       52.05       50.96      0.96 o
  -3   4   5       12.22       11.95      0.36 o
  -2   4   5        0.04        0.25      0.31 o
  -1   4   5       94.62      109.47      0.75 o
   0   4   5      127.72      133.10      2.90 o
   1   4   5        1.57        0.14      0.16 o
   2   4   5        8.32       10.94      0.34 o
   3   4   5      514.53      511.17      2.20 o
   4   4   5      140.17      135.56      1.22 o
   5   4   5       20.96       19.32      0.56 o
   6   4   5      104.51      101.69      1.26 o
   7   4   5        8.76        9.98      0.38 o
   8   4   5        2.15        1.89      0.31 o
  -5   5   5       23.67       24.92      0.75 o
  -4   5   5       50.63       54.95      1.06 o
  -3   5   5        2.39        2.60      0.27 o
  -2   5   5        0.23        0.62      0.35 o
  -1   5   5      137.35      130.08      0.88 o
   0   5   5        0.01        0.18      0.19 o
   1   5   5        2.27        1.81      0.16 o
   2   5   5        1.49        2.59      0.18 o
   3   5   5       84.43       90.92      1.01 o
   4   5   5      562.84      541.41      2.51 o
   5   5   5       83.65       75.95      1.06 o
   6   5   5        5.75        4.83      0.28 o
   7   5   5        4.71        4.64      0.33 o
   8   5   5        0.03        0.24      0.46 o
  -5   6   5        4.64        6.88      0.40 o
  -4   6   5        2.66        2.24      0.33 o
  -3   6   5        7.58        7.72      0.36 o
  -2   6   5      642.66      641.29      3.12 o
  -1   6   5        0.76        1.06      0.16 o
   0   6   5       12.68       12.34      0.52 o
   1   6   5       54.86       51.74      0.58 o
   2   6   5       19.51       16.38      0.45 o
   3   6   5        7.78        8.28      0.27 o
   4   6   5      102.64       97.98      1.17 o
   5   6   5      139.44      137.22      1.45 o
   6   6   5        2.68        1.31      0.25 o
   7   6   5        0.71        0.81      0.47 o
   8   6   5        3.83        4.92      0.37 o
  -4   7   5        0.14        0.89      0.47 o
  -3   7   5       12.04       12.85      0.44 o
  -2   7   5        1.43        0.79      0.44 o
  -1   7   5      130.41      136.29      1.64 o
   0   7   5        8.02        7.29      0.37 o
   1   7   5       30.96       32.91      0.53 o
   2   7   5      141.98      132.23      1.39 o
   3   7   5        1.87        1.59      0.23 o
   4   7   5        0.07        0.22      0.37 o
   5   7   5       28.08       24.25      0.72 o
   6   7   5       12.77       13.26      0.42 o
   7   7   5        2.74        4.04      0.35 o
   8   7   5        2.61        3.02      0.36 o
  -3   8   5        3.91        4.60      0.39 o
  -2   8   5       68.04       77.07      1.33 o
  -1   8   5       18.75       15.89      0.34 o
   0   8   5       10.52        8.59      0.26 o
   1   8   5        6.88        5.35      0.21 o
   2   8   5        0.67        0.62      0.24 o
   3   8   5        7.53        9.35      0.33 o
   4   8   5        0.35        0.10      0.41 o
   5   8   5        1.73        1.65      0.30 o
   6   8   5       31.10       30.10      0.76 o
   7   8   5        7.23        7.69      0.43 o
  -1   9   5        0.31        0.52      0.32 o
   0   9   5       28.18       28.10      0.53 o
   1   9   5       67.83       71.49      0.87 o
   2   9   5       30.26       29.66      0.85 o
   3   9   5       51.26       49.69      1.04 o
   4   9   5       71.68       77.28      1.28 o
   5   9   5        1.09        1.41      0.30 o
   6   9   5        3.99        5.24      0.38 o
   1  10   5        6.47        6.77      0.28 o
   2  10   5       14.42       14.21      0.47 o
   3  10   5        0.01       -0.49      0.49 o
   4  10   5        0.71        0.71      0.50 o
   5  10   5        1.96        1.89      0.35 o
  -3  -7   6       37.54       38.18      1.05 o
  -2  -7   6       28.68       27.10      0.79 o
  -1  -7   6        1.20        1.54      0.43 o
   0  -7   6        2.76        3.46      0.25 o
   1  -7   6        0.18       -0.21      0.37 o
  -5  -6   6        0.02        0.07      0.51 o
  -4  -6   6        1.18        0.31      0.51 o
  -3  -6   6        1.63        0.45      0.46 o
  -2  -6   6       13.93       12.57      0.42 o
  -1  -6   6        0.10       -0.31      0.31 o
   0  -6   6        5.80        4.01      0.23 o
   1  -6   6        2.59        3.19      0.40 o
   2  -6   6        0.11        0.41      0.42 o
   3  -6   6       38.25       46.17      1.12 o
  -6  -5   6        6.35        6.29      0.41 o
  -5  -5   6        8.80        6.89      0.40 o
  -4  -5   6        1.03        1.08      0.31 o
  -3  -5   6        0.07       -0.10      0.42 o
  -2  -5   6       72.98       61.41      1.06 o
  -1  -5   6        0.92        0.05      0.29 o
   0  -5   6       11.90       10.29      0.27 o
   1  -5   6       11.24       12.26      0.28 o
   2  -5   6       55.63       57.96      1.10 o
   3  -5   6       12.14       10.88      0.43 o
   4  -5   6        7.09        9.37      0.43 o
  -6  -4   6       14.97       16.10      0.51 o
  -5  -4   6        0.17        0.26      0.47 o
  -4  -4   6        5.70        5.25      0.34 o
  -3  -4   6      175.50      165.86      1.62 o
  -2  -4   6       39.26       37.55      0.81 o
  -1  -4   6        9.88        7.25      0.40 o
   0  -4   6       66.65       71.06      1.35 o
   1  -4   6      163.16      169.85      1.55 o
   2  -4   6       36.91       31.00      0.81 o
   3  -4   6        0.02       -0.24      0.41 o
   4  -4   6       55.76       54.77      1.12 o
   5  -4   6        1.93        1.82      0.33 o
  -6  -3   6        6.37        9.66      0.42 o
  -5  -3   6       22.03       21.42      0.65 o
  -4  -3   6      113.09      112.74      1.37 o
  -3  -3   6       32.41       33.26      0.77 o
  -2  -3   6       62.48       58.26      0.90 o
  -1  -3   6       25.16       25.82      0.45 o
   0  -3   6       30.71       32.39      1.15 o
   1  -3   6      106.10      103.81      1.41 o
   2  -3   6        0.14        0.07      0.36 o
   3  -3   6       93.77       90.11      1.20 o
   4  -3   6       10.86       12.54      0.40 o
   5  -3   6        1.73        1.36      0.29 o
   6  -3   6       21.00       24.32      0.75 o
  -7  -2   6        7.72        9.13      0.45 o
  -6  -2   6        1.79        2.70      0.34 o
  -5  -2   6        4.65        5.66      0.36 o
  -4  -2   6      181.78      184.57      1.65 o
  -3  -2   6        6.40        6.07      0.27 o
  -2  -2   6       73.94       80.62      0.99 o
  -1  -2   6        0.11        0.47      0.43 o
   0  -2   6       51.54       48.08      0.64 o
   1  -2   6      345.80      347.75      2.86 o
   2  -2   6      349.17      336.03      1.98 o
   3  -2   6        1.69        1.22      0.21 o
   4  -2   6        1.14        1.30      0.23 o
   5  -2   6       26.71       23.46      0.65 o
   6  -2   6        3.17        3.46      0.33 o
  -7  -1   6       10.89       11.00      0.45 o
  -6  -1   6       25.13       26.00      0.73 o
  -5  -1   6       82.13       85.59      1.24 o
  -4  -1   6       23.21       23.90      0.70 o
  -3  -1   6       10.96       10.61      0.32 o
  -2  -1   6       41.83       43.09      0.72 o
  -1  -1   6      167.06      183.45      0.94 o
   0  -1   6       30.41       32.27      0.42 o
   1  -1   6       50.54       51.17      2.23 o
   2  -1   6      168.66      180.78      1.37 o
   3  -1   6       55.20       56.00      0.84 o
   4  -1   6        8.54        9.04      0.29 o
   5  -1   6        2.06        1.71      0.25 o
   6  -1   6      102.75      101.32      1.41 o
   7  -1   6        2.51        2.79      0.33 o
  -7   0   6        2.28        2.68      0.39 o
  -6   0   6       25.39       25.85      0.73 o
  -5   0   6        5.62        4.51      0.33 o
  -4   0   6       53.73       51.34      0.91 o
  -3   0   6        3.67        4.69      0.24 o
  -2   0   6        0.69        1.23      0.18 o
  -1   0   6      130.59      138.49      0.80 o
   0   0   6      381.47      391.36      3.41 o
   1   0   6       30.36       29.91      0.39 o
   2   0   6       73.78       73.38      0.86 o
   3   0   6       75.18       78.82      0.94 o
   4   0   6        3.92        5.11      0.24 o
   5   0   6        0.40        0.69      0.36 o
   6   0   6        0.66        0.20      0.41 o
   7   0   6       93.46       95.48      1.46 o
  -6   1   6       46.84       50.37      1.08 o
  -5   1   6      116.47      113.42      1.43 o
  -4   1   6      153.27      142.36      1.46 o
  -3   1   6       15.98       15.55      0.45 o
  -2   1   6        1.56        1.09      0.18 o
  -1   1   6       27.87       28.89      1.10 o
   0   1   6      104.22       94.01      1.19 o
   1   1   6       94.62       89.15      0.83 o
   2   1   6        0.17       -0.09      0.24 o
   3   1   6      127.04      124.51      1.11 o
   4   1   6       99.07      100.06      1.10 o
   5   1   6        0.32        1.15      0.21 o
   6   1   6        0.71        1.33      0.26 o
   7   1   6       65.29       67.55      1.22 o
   8   1   6       11.86       11.91      0.46 o
  -6   2   6       15.71       17.74      0.54 o
  -5   2   6       10.24       11.72      0.40 o
  -4   2   6       19.39       15.75      0.47 o
  -3   2   6       12.21       11.59      0.36 o
  -2   2   6        2.47        1.50      0.19 o
  -1   2   6       56.71       52.59      0.52 o
   0   2   6       26.21       26.50      0.51 o
   1   2   6      329.98      333.79      4.40 o
   2   2   6      450.50      456.87      1.99 o
   3   2   6      383.10      374.52      1.89 o
   4   2   6       92.70       95.69      1.06 o
   5   2   6        1.01        1.02      0.21 o
   6   2   6       70.40       72.02      1.13 o
   7   2   6        2.86        2.66      0.32 o
   8   2   6        3.08        3.15      0.35 o
  -6   3   6        1.62        2.53      0.35 o
  -5   3   6        8.07        7.73      0.37 o
  -4   3   6       62.48       62.06      1.05 o
  -3   3   6       76.14       70.39      1.00 o
  -2   3   6        0.05        0.01      0.31 o
  -1   3   6      409.43      421.39      1.92 o
   0   3   6      218.83      220.18      2.12 o
   1   3   6       42.69       34.77      0.42 o
   2   3   6      232.22      225.44      1.45 o
   3   3   6      199.02      190.34      1.36 o
   4   3   6        4.94        3.51      0.21 o
   5   3   6       14.73       15.23      0.47 o
   6   3   6       15.67       16.00      0.50 o
   7   3   6       29.07       28.56      0.82 o
   8   3   6        2.93        4.11      0.36 o
  -5   4   6       29.92       32.16      0.91 o
  -4   4   6       44.02       44.91      0.94 o
  -3   4   6      288.76      276.39      2.04 o
  -2   4   6       48.62       44.12      0.81 o
  -1   4   6       19.87       21.19      0.40 o
   0   4   6      211.53      209.18      1.61 o
   1   4   6        0.41        2.00      0.95 o
   2   4   6       65.48       55.08      0.78 o
   3   4   6      707.66      732.75      2.76 o
   4   4   6        7.20        7.21      0.25 o
   5   4   6        0.23        0.22      0.32 o
   6   4   6        9.57        7.90      0.32 o
   7   4   6       18.05       16.88      0.50 o
   8   4   6       11.42       12.53      0.45 o
  -5   5   6        0.33       -0.51      0.51 o
  -4   5   6        1.04        1.89      0.31 o
  -3   5   6        4.59        4.90      0.30 o
  -2   5   6       34.20       36.37      0.80 o
  -1   5   6       49.22       48.53      1.28 o
   0   5   6        1.96        2.18      0.15 o
   1   5   6        0.01        0.40      0.14 o
   2   5   6        0.12        0.53      0.27 o
   3   5   6        2.10        1.57      0.20 o
   4   5   6      357.38      346.29      2.10 o
   5   5   6       70.85       71.45      1.06 o
   6   5   6        0.23       -0.39      0.39 o
   7   5   6       26.53       23.50      0.67 o
   8   5   6        1.28        1.03      0.32 o
  -4   6   6        0.01        0.91      0.47 o
  -3   6   6       38.29       44.20      0.99 o
  -2   6   6       26.05       25.88      0.68 o
  -1   6   6       85.26       88.05      1.26 o
   0   6   6        4.55        8.54      0.69 o
   1   6   6      102.46       94.63      0.79 o
   2   6   6      102.18      105.35      1.18 o
   3   6   6      191.71      183.43      1.58 o
   4   6   6      237.88      234.50      1.84 o
   5   6   6      102.72       97.24      1.29 o
   6   6   6       54.50       53.92      1.04 o
   7   6   6       11.99       11.74      0.41 o
   8   6   6        4.10        6.00      0.39 o
  -3   7   6        8.18        9.05      0.41 o
  -2   7   6       42.54       48.33      1.03 o
  -1   7   6       50.48       48.40      1.22 o
   0   7   6        2.56        1.91      0.17 o
   1   7   6        0.55        0.02      0.25 o
   2   7   6       79.81       76.39      1.10 o
   3   7   6        0.84        1.13      0.22 o
   4   7   6      108.34      110.76      1.36 o
   5   7   6        3.74        2.81      0.30 o
   6   7   6       70.37       66.34      1.19 o
   7   7   6        1.54        1.49      0.33 o
  -2   8   6       25.36       25.71      0.75 o
  -1   8   6       22.20       24.53      0.55 o
   0   8   6       85.15       88.35      0.93 o
   1   8   6       43.71       43.26      0.67 o
   2   8   6        2.51        2.79      0.29 o
   3   8   6       26.56       26.30      0.76 o
   4   8   6        3.46        4.37      0.31 o
   5   8   6        1.35        1.92      0.29 o
   6   8   6       11.91       11.78      0.43 o
   7   8   6        0.12       -0.22      0.49 o
  -1   9   6       17.92       22.05      0.48 o
   0   9   6        3.97        3.25      0.24 o
   1   9   6        0.00       -0.27      0.35 o
   2   9   6       18.89       21.14      0.66 o
   3   9   6        2.89        3.30      0.32 o
   4   9   6        3.34        3.01      0.31 o
   5   9   6        2.14        2.29      0.31 o
   6   9   6        5.86        7.23      0.40 o
   1  10   6        0.24        0.06      0.35 o
   2  10   6        5.12        5.20      0.37 o
   3  10   6        9.55        9.20      0.43 o
   4  10   6        0.03       -0.09      0.47 o
  -3  -6   7        1.03        0.97      0.53 o
  -2  -6   7       24.41       29.94      0.79 o
  -1  -6   7        0.26       -0.06      0.32 o
   0  -6   7        8.70        9.47      0.29 o
   1  -6   7        0.36        1.41      0.34 o
  -5  -5   7       17.81       15.12      0.51 o
  -4  -5   7        4.69        2.94      0.37 o
  -3  -5   7        3.86        2.76      0.34 o
  -2  -5   7        1.89        1.65      0.31 o
  -1  -5   7       12.69        9.98      0.43 o
   0  -5   7        2.66        2.29      0.22 o
   1  -5   7        1.67        1.37      0.21 o
   2  -5   7        1.26        1.58      0.32 o
   3  -5   7        0.41        0.51      0.47 o
  -5  -4   7        0.01        0.65      0.48 o
  -4  -4   7        2.24        1.54      0.33 o
  -3  -4   7       17.13       16.39      0.48 o
  -2  -4   7       47.65       37.96      0.88 o
  -1  -4   7       88.39       79.30      0.83 o
   0  -4   7      141.94      145.20      1.10 o
   1  -4   7      108.67      108.51      1.93 o
   2  -4   7       64.63       70.98      1.17 o
   3  -4   7        0.70        0.30      0.42 o
   4  -4   7        3.90        4.14      0.34 o
  -6  -3   7       62.56       72.47      1.37 o
  -5  -3   7        0.04        0.23      0.48 o
  -4  -3   7       44.23       43.98      0.98 o
  -3  -3   7       52.93       53.82      0.99 o
  -2  -3   7       59.68       60.01      1.00 o
  -1  -3   7        0.21       -0.12      0.25 o
   0  -3   7       26.47       24.94      0.49 o
   1  -3   7       51.81       56.64      1.74 o
   2  -3   7      433.30      425.11      2.56 o
   3  -3   7       87.60       87.60      1.26 o
   4  -3   7       19.48       19.76      0.57 o
   5  -3   7        7.91        7.74      0.38 o
  -6  -2   7        0.00       -0.12      0.53 o
  -5  -2   7       61.76       60.34      1.14 o
  -4  -2   7      236.75      225.81      1.95 o
  -3  -2   7        0.16        0.32      0.41 o
  -2  -2   7        0.17        0.65      0.35 o
  -1  -2   7       34.86       37.04      1.10 o
   0  -2   7        0.38        0.89      0.16 o
   1  -2   7       20.37       21.79      0.43 o
   2  -2   7      113.41      114.79      1.29 o
   3  -2   7      157.99      156.60      1.56 o
   4  -2   7        5.58        6.47      0.34 o
   5  -2   7        9.65        8.96      0.39 o
   6  -2   7       14.60       14.65      0.47 o
  -6  -1   7        7.43        7.10      0.42 o
  -5  -1   7        5.86        5.31      0.36 o
  -4  -1   7      485.38      465.20      2.70 o
  -3  -1   7       40.76       36.16      0.80 o
  -2  -1   7      106.46      108.91      1.18 o
  -1  -1   7       14.47       16.10      0.32 o
   0  -1   7       26.32       30.61      0.46 o
   1  -1   7      220.91      215.35      2.10 o
   2  -1   7      143.89      138.89      1.32 o
   3  -1   7       21.71       22.64      0.61 o
   4  -1   7      173.51      169.81      1.65 o
   5  -1   7      154.59      154.20      1.69 o
   6  -1   7        0.07       -0.45      0.45 o
  -6   0   7       20.55       23.58      0.75 o
  -5   0   7        0.88        1.42      0.31 o
  -4   0   7        7.77        7.30      0.34 o
  -3   0   7      152.43      147.66      1.45 o
  -2   0   7      165.89      166.22      1.42 o
  -1   0   7      255.12      259.12      1.19 o
   0   0   7      540.05      548.61      6.08 o
   1   0   7        0.36        0.34      0.36 o
   2   0   7       20.72       20.63      0.55 o
   3   0   7      132.97      132.33      1.28 o
   4   0   7       14.87       15.97      0.45 o
   5   0   7      119.04      112.95      1.41 o
   6   0   7       48.51       51.77      1.02 o
   7   0   7        1.26        1.69      0.34 o
  -6   1   7       35.82       34.78      0.98 o
  -5   1   7        2.83        2.80      0.31 o
  -4   1   7       25.33       22.60      0.62 o
  -3   1   7      179.34      180.34      1.60 o
  -2   1   7       99.88       97.06      1.10 o
  -1   1   7      506.86      488.57      3.63 o
   0   1   7      106.67      118.15      1.80 o
   1   1   7        4.06        3.79      0.15 o
   2   1   7      134.99      135.10      1.20 o
   3   1   7        4.08        3.92      0.22 o
   4   1   7       20.68       23.50      0.64 o
   5   1   7        2.69        2.53      0.24 o
   6   1   7        0.24        0.53      0.41 o
   7   1   7       21.00       22.17      0.69 o
  -6   2   7        6.29        5.73      0.40 o
  -5   2   7       11.82       12.67      0.44 o
  -4   2   7      123.18      118.67      1.43 o
  -3   2   7       11.37       12.03      0.34 o
  -2   2   7       50.00       47.32      0.82 o
  -1   2   7       31.34       29.44      0.45 o
   0   2   7       92.67       94.12      1.27 o
   1   2   7        0.64        0.15      0.22 o
   2   2   7       15.65       15.09      0.41 o
   3   2   7       12.78       12.63      0.40 o
   4   2   7      108.32      101.34      1.16 o
   5   2   7        9.71        7.04      0.29 o
   6   2   7       38.30       36.48      0.87 o
   7   2   7       84.70       87.41      1.37 o
   8   2   7        2.16        2.44      0.35 o
  -5   3   7        1.07        0.63      0.30 o
  -4   3   7       65.86       65.87      1.14 o
  -3   3   7      109.17      103.05      1.29 o
  -2   3   7       23.40       23.05      0.63 o
  -1   3   7       20.98       19.23      0.40 o
   0   3   7      117.98      116.72      2.30 o
   1   3   7      147.53      141.14      1.32 o
   2   3   7        5.00        4.28      0.22 o
   3   3   7        0.80        2.15      0.19 o
   4   3   7       45.37       47.10      0.83 o
   5   3   7       13.25       12.76      0.39 o
   6   3   7      109.44      112.66      1.43 o
   7   3   7        0.08       -0.46      0.46 o
   8   3   7        0.71        1.48      0.32 o
  -5   4   7        2.87        2.23      0.33 o
  -4   4   7        0.00       -0.12      0.42 o
  -3   4   7       20.21       20.46      0.62 o
  -2   4   7        0.81        0.46      0.37 o
  -1   4   7      203.93      206.48      3.75 o
   0   4   7        6.61        5.98      0.18 o
   1   4   7       12.35       12.57      0.25 o
   2   4   7      237.25      236.72      1.64 o
   3   4   7        1.26        1.46      0.20 o
   4   4   7       26.87       26.82      0.68 o
   5   4   7        2.59        2.92      0.25 o
   6   4   7      124.90      122.34      1.47 o
   7   4   7        6.38        5.49      0.35 o
   8   4   7        0.32        0.11      0.48 o
  -5   5   7        1.83        0.74      0.54 o
  -4   5   7       28.44       25.27      0.72 o
  -3   5   7       32.84       33.54      0.87 o
  -2   5   7       84.02       82.50      1.18 o
  -1   5   7       17.22       15.94      0.35 o
   0   5   7      163.28      162.88      1.38 o
   1   5   7        8.25        8.25      0.19 o
   2   5   7       21.44       21.28      0.58 o
   3   5   7      385.86      386.28      2.22 o
   4   5   7       58.84       61.31      0.99 o
   5   5   7        9.97        9.87      0.33 o
   6   5   7       63.73       61.38      1.11 o
   7   5   7        8.06        6.23      0.36 o
   8   5   7       18.06       23.57      0.68 o
  -4   6   7       26.99       32.48      0.95 o
  -3   6   7       39.44       41.68      1.01 o
  -2   6   7        3.29        3.03      0.31 o
  -1   6   7       11.24        9.33      0.23 o
   0   6   7       62.06       67.65      0.74 o
   1   6   7        0.05        0.31      0.17 o
   2   6   7       34.94       32.64      0.74 o
   3   6   7       10.93       10.23      0.32 o
   4   6   7      284.87      272.22      2.06 o
   5   6   7       17.52       15.85      0.46 o
   6   6   7       14.75       12.89      0.42 o
   7   6   7       16.08       15.42      0.46 o
  -3   7   7       22.44       24.90      0.75 o
  -2   7   7        0.01       -0.48      0.48 o
  -1   7   7        4.76        4.04      0.22 o
   0   7   7        7.48        8.74      0.43 o
   1   7   7        3.06        2.84      0.18 o
   2   7   7      108.07      103.04      1.31 o
   3   7   7      151.44      146.27      1.55 o
   4   7   7        0.08        0.52      0.37 o
   5   7   7        5.39        6.43      0.33 o
   6   7   7       31.63       33.86      0.91 o
   7   7   7        2.57        3.23      0.35 o
  -2   8   7       41.85       46.05      1.11 o
  -1   8   7       12.03       11.35      0.31 o
   0   8   7        0.08        0.76      0.31 o
   1   8   7       12.19       13.26      0.29 o
   2   8   7        1.56        1.23      0.28 o
   3   8   7        5.92        6.37      0.34 o
   4   8   7        7.24        6.89      0.35 o
   5   8   7        3.57        3.69      0.34 o
   6   8   7       10.05       12.15      0.45 o
   7   8   7       28.84       30.14      0.86 o
  -1   9   7        7.12        6.76      0.29 o
   0   9   7        9.24        8.60      0.29 o
   1   9   7       12.49       11.01      0.31 o
   2   9   7        0.89        0.93      0.29 o
   3   9   7        0.05        0.21      0.42 o
   4   9   7        0.34        0.50      0.43 o
   5   9   7        0.38        0.66      0.47 o
   6   9   7        4.63        4.73      0.39 o
   2  10   7        0.34        0.68      0.31 o
   3  10   7        4.83        6.08      0.38 o
   4  10   7        2.39        3.74      0.36 o
  -3  -5   8        1.19        0.72      0.50 o
  -2  -5   8        0.52       -0.20      0.46 o
  -1  -5   8        0.09       -0.17      0.52 o
   0  -5   8        0.26        0.42      0.32 o
   1  -5   8        2.30        3.04      0.25 o
   2  -5   8        2.56        3.67      0.37 o
  -4  -4   8        2.15        2.24      0.35 o
  -3  -4   8       11.89       10.06      0.42 o
  -2  -4   8        3.30        3.84      0.33 o
  -1  -4   8        2.56        4.25      0.23 o
   0  -4   8       30.81       27.68      0.87 o
   1  -4   8       15.82       18.32      0.39 o
   2  -4   8        1.53        1.32      0.29 o
   3  -4   8        2.94        2.72      0.33 o
  -5  -3   8        4.26        4.39      0.41 o
  -4  -3   8        7.48        6.02      0.38 o
  -3  -3   8        4.69        4.66      0.35 o
  -2  -3   8        1.19        0.72      0.45 o
  -1  -3   8      107.23      107.36      0.95 o
   0  -3   8       39.92       38.71      1.02 o
   1  -3   8       51.74       55.28      0.72 o
   2  -3   8       21.69       22.03      0.63 o
   3  -3   8        0.98        0.14      0.45 o
   4  -3   8        9.19        7.88      0.39 o
  -5  -2   8       12.14       11.68      0.47 o
  -4  -2   8       70.57       66.62      1.20 o
  -3  -2   8      112.11      108.30      1.40 o
  -2  -2   8       11.01       10.22      0.34 o
  -1  -2   8       52.33       51.29      0.81 o
   0  -2   8       44.89       40.61      0.59 o
   1  -2   8      200.80      189.38      2.22 o
   2  -2   8        7.74        5.89      0.30 o
   3  -2   8      125.87      125.87      1.49 o
   4  -2   8       50.66       52.95      1.07 o
   5  -2   8        4.30        3.89      0.36 o
  -5  -1   8       17.35       18.43      0.54 o
  -4  -1   8       29.20       27.61      0.83 o
  -3  -1   8        0.33        0.17      0.41 o
  -2  -1   8        0.15        0.65      0.37 o
  -1  -1   8      107.19      106.15      0.87 o
   0  -1   8        0.13        0.34      0.24 o
   1  -1   8        9.40       12.15      0.53 o
   2  -1   8       76.81       80.35      1.12 o
   3  -1   8       67.34       70.89      1.08 o
   4  -1   8       12.19       13.61      0.40 o
   5  -1   8       35.40       36.45      0.94 o
   6  -1   8        9.89       10.09      0.42 o
  -6   0   8        1.58        0.82      0.35 o
  -5   0   8        1.00        0.39      0.49 o
  -4   0   8        0.92        1.32      0.30 o
  -3   0   8      161.61      158.81      1.60 o
  -2   0   8        5.20        3.81      0.26 o
  -1   0   8       53.72       52.22      0.62 o
   0   0   8       28.93       32.33      0.80 o
   1   0   8      238.12      244.94      1.24 o
   2   0   8       64.43       67.21      0.98 o
   3   0   8       51.39       53.87      0.92 o
   4   0   8        6.15        5.42      0.29 o
   5   0   8       46.77       53.55      1.04 o
   6   0   8        0.32        0.28      0.45 o
  -5   1   8       22.03       19.11      0.59 o
  -4   1   8       21.07       20.57      0.58 o
  -3   1   8        0.10       -0.26      0.41 o
  -2   1   8       88.77       88.61      1.15 o
  -1   1   8       55.44       53.02      0.61 o
   0   1   8       50.42       47.11      0.95 o
   1   1   8       82.14       90.07      0.75 o
   2   1   8        3.67        4.18      0.22 o
   3   1   8       40.56       37.70      0.76 o
   4   1   8      127.06      125.84      1.41 o
   5   1   8       45.78       45.58      0.98 o
   6   1   8        1.77        0.99      0.30 o
   7   1   8       27.31       27.26      0.78 o
  -5   2   8       15.19       15.48      0.48 o
  -4   2   8        2.90        2.69      0.32 o
  -3   2   8       98.16       94.77      1.28 o
  -2   2   8       73.79       74.40      1.08 o
  -1   2   8       79.19       74.72      0.72 o
   0   2   8       15.13       13.23      0.70 o
   1   2   8       47.86       47.85      1.00 o
   2   2   8        9.37       11.22      0.35 o
   3   2   8        0.29        0.35      0.30 o
   4   2   8       35.57       32.88      0.77 o
   5   2   8       82.88       83.49      1.22 o
   6   2   8        3.66        3.25      0.31 o
   7   2   8        5.99        8.35      0.41 o
  -5   3   8        0.02       -0.39      0.48 o
  -4   3   8        0.00        0.31      0.42 o
  -3   3   8       25.82       25.63      0.77 o
  -2   3   8       54.14       49.08      0.93 o
  -1   3   8        0.65        1.50      0.18 o
   0   3   8       18.41       17.69      0.71 o
   1   3   8       71.63       69.87      1.52 o
   2   3   8       19.20       22.31      0.60 o
   3   3   8       13.67       12.45      0.39 o
   4   3   8       34.59       28.99      0.73 o
   5   3   8       10.79        9.78      0.33 o
   6   3   8       25.24       25.56      0.69 o
   7   3   8       57.53       61.59      1.22 o
  -5   4   8        3.00        2.82      0.37 o
  -4   4   8        2.92        2.70      0.33 o
  -3   4   8       12.82       12.39      0.41 o
  -2   4   8        0.89       -0.09      0.42 o
  -1   4   8      102.41      101.73      0.89 o
   0   4   8      123.27      124.44      2.43 o
   1   4   8        0.18        0.14      0.23 o
   2   4   8      108.23      109.55      1.21 o
   3   4   8        3.37        7.62      0.28 o
   4   4   8      123.70      115.96      1.33 o
   5   4   8       51.04       50.48      0.98 o
   6   4   8        0.57        0.28      0.46 o
   7   4   8        0.21        1.89      0.31 o
  -4   5   8       10.00       10.34      0.44 o
  -3   5   8        1.13        1.34      0.30 o
  -2   5   8       35.87       34.73      0.85 o
  -1   5   8       38.11       33.39      1.05 o
   0   5   8       52.45       44.66      0.85 o
   1   5   8       35.26       38.38      0.56 o
   2   5   8       35.53       36.48      0.77 o
   3   5   8      402.55      392.50      2.36 o
   4   5   8      239.28      226.46      1.89 o
   5   5   8        0.33       -0.10      0.40 o
   6   5   8        9.64        9.20      0.39 o
   7   5   8       28.31       29.74      0.78 o
  -3   6   8       10.68        9.75      0.42 o
  -2   6   8       16.76       18.99      0.56 o
  -1   6   8       13.65       12.90      0.40 o
   0   6   8        1.75        2.71      0.18 o
   1   6   8        6.13        4.32      0.19 o
   2   6   8       53.43       50.83      0.93 o
   3   6   8      144.09      141.54      1.51 o
   4   6   8      111.20      112.61      1.39 o
   5   6   8       86.46       86.40      1.29 o
   6   6   8        4.86        4.86      0.35 o
   7   6   8       10.32        8.87      0.41 o
  -3   7   8       21.68       26.16      0.77 o
  -2   7   8       39.61       39.86      1.03 o
  -1   7   8        0.35       -0.31      0.31 o
   0   7   8        0.00        0.52      0.29 o
   1   7   8       33.79       32.95      0.60 o
   2   7   8        0.27        0.14      0.41 o
   3   7   8       28.12       28.40      0.80 o
   4   7   8        9.20        8.93      0.38 o
   5   7   8       16.11       20.52      0.59 o
   6   7   8        2.38        3.70      0.33 o
   7   7   8        8.11        7.41      0.42 o
  -1   8   8      193.49      202.01      1.50 o
   0   8   8       23.70       24.31      0.51 o
   1   8   8        1.86        1.39      0.22 o
   2   8   8       50.40       48.16      1.03 o
   3   8   8        0.01       -0.42      0.42 o
   4   8   8        1.40        1.81      0.30 o
   5   8   8        5.67        5.93      0.38 o
   6   8   8        5.34        5.10      0.37 o
   0   9   8       20.48       21.25      0.46 o
   1   9   8       86.89       94.06      1.06 o
   2   9   8       46.54       47.13      1.10 o
   3   9   8       10.11        9.48      0.42 o
   4   9   8       29.16       28.71      0.79 o
   5   9   8        0.26       -0.04      0.48 o
  -3  -4   9        2.37        1.72      0.35 o
  -2  -4   9        0.51        0.69      0.49 o
  -1  -4   9        1.21        0.70      0.35 o
   0  -4   9        2.22        1.73      0.23 o
   1  -4   9        5.97        4.71      0.26 o
   2  -4   9        0.15        0.70      0.47 o
  -4  -3   9       17.27       15.32      0.50 o
  -3  -3   9        0.61        0.92      0.31 o
  -2  -3   9       14.61       15.91      0.50 o
  -1  -3   9        4.06        4.57      0.28 o
   0  -3   9       45.69       45.40      0.70 o
   1  -3   9        0.78       -0.21      0.32 o
   2  -3   9        6.05        7.90      0.38 o
   3  -3   9        4.23        4.97      0.36 o
   4  -3   9        3.16        3.77      0.35 o
  -4  -2   9        5.90        6.45      0.41 o
  -3  -2   9       12.24       12.50      0.43 o
  -2  -2   9        2.98        1.77      0.31 o
  -1  -2   9       39.24       42.86      0.86 o
   0  -2   9       27.04       27.07      0.54 o
   1  -2   9       96.30       96.94      1.05 o
   2  -2   9        6.44        6.68      0.37 o
   3  -2   9        3.00        2.78      0.33 o
   4  -2   9       14.36       15.21      0.46 o
  -5  -1   9       20.39       22.00      0.67 o
  -4  -1   9        1.64        2.24      0.35 o
  -3  -1   9        2.26        0.95      0.49 o
  -2  -1   9       17.42       16.32      0.47 o
  -1  -1   9        1.78        2.48      0.18 o
   0  -1   9      125.35      122.32      1.15 o
   1  -1   9      105.05      104.76      3.38 o
   2  -1   9        1.06        1.80      0.26 o
   3  -1   9       43.51       45.84      0.97 o
   4  -1   9       36.49       35.91      0.92 o
   5  -1   9        0.51        0.73      0.30 o
  -5   0   9        7.30        8.67      0.43 o
  -4   0   9       11.27       10.55      0.43 o
  -3   0   9        7.00        7.64      0.37 o
  -2   0   9       47.36       45.31      0.92 o
  -1   0   9       51.85       52.20      0.68 o
   0   0   9       17.71       18.61      0.68 o
   1   0   9        0.67        1.03      0.17 o
   2   0   9       44.52       49.82      0.93 o
   3   0   9        3.44        3.22      0.27 o
   4   0   9       31.69       34.69      0.88 o
   5   0   9       40.15       42.25      1.01 o
   6   0   9        0.19        0.30      0.48 o
  -5   1   9        1.13        1.04      0.34 o
  -4   1   9       15.77       13.75      0.46 o
  -3   1   9       28.80       25.68      0.71 o
  -2   1   9        7.73        7.48      0.33 o
  -1   1   9        0.72        0.01      0.28 o
   0   1   9       10.98       11.16      0.26 o
   1   1   9       12.58       13.45      0.29 o
   2   1   9       85.79       84.47      1.16 o
   3   1   9       46.64       48.40      0.93 o
   4   1   9        0.47       -0.30      0.41 o
   5   1   9       75.32       81.88      1.31 o
   6   1   9       35.11       37.82      1.00 o
  -5   2   9        0.44       -0.44      0.53 o
  -4   2   9        3.82        3.71      0.35 o
  -3   2   9       17.93       15.73      0.48 o
  -2   2   9       43.13       41.24      0.91 o
  -1   2   9      157.78      148.48      1.50 o
   0   2   9       35.11       33.90      1.12 o
   1   2   9       13.80       13.70      0.30 o
   2   2   9        9.73        9.71      0.30 o
   3   2   9       12.44       13.78      0.40 o
   4   2   9        0.11        0.04      0.37 o
   5   2   9        0.76        0.54      0.42 o
   6   2   9        3.45        3.64      0.33 o
   7   2   9        0.77        0.26      0.51 o
  -4   3   9        2.79        3.36      0.33 o
  -3   3   9        8.09        6.98      0.37 o
  -2   3   9        0.12       -0.29      0.44 o
  -1   3   9       68.70       69.08      0.76 o
   0   3   9       38.11       36.24      1.04 o
   1   3   9        0.96        1.76      0.18 o
   2   3   9        6.69        6.70      0.28 o
   3   3   9      130.37      120.91      1.37 o
   4   3   9      112.72      110.55      1.40 o
   5   3   9        9.97       10.03      0.37 o
   6   3   9        0.06       -0.43      0.46 o
   7   3   9        0.73        1.34      0.33 o
  -4   4   9        4.21        5.43      0.38 o
  -3   4   9       55.08       57.35      1.12 o
  -2   4   9       87.66       82.72      1.28 o
  -1   4   9       58.31       58.91      0.73 o
   0   4   9       50.56       48.96      1.17 o
   1   4   9        2.39        2.76      0.24 o
   2   4   9        0.31        0.64      0.38 o
   3   4   9       43.47       42.03      0.87 o
   4   4   9       37.13       37.59      0.87 o
   5   4   9        7.37        5.78      0.34 o
   6   4   9        1.29        0.77      0.46 o
   7   4   9        3.31        4.47      0.37 o
  -3   5   9       28.64       30.72      0.92 o
  -2   5   9       10.06        9.41      0.39 o
  -1   5   9        5.25        4.55      0.28 o
   0   5   9       27.29       29.24      0.56 o
   1   5   9       20.30       22.32      0.43 o
   2   5   9       27.55       27.59      0.73 o
   3   5   9       45.86       40.02      0.88 o
   4   5   9       10.70       10.02      0.38 o
   5   5   9       64.75       63.77      1.14 o
   6   5   9        7.28        8.26      0.39 o
   7   5   9        0.40        1.56      0.33 o
  -3   6   9       17.84       19.97      0.58 o
  -2   6   9       10.35       11.60      0.44 o
  -1   6   9       25.46       20.61      0.46 o
   0   6   9       32.78       29.57      0.76 o
   1   6   9       46.56       46.60      0.68 o
   2   6   9        1.27        1.73      0.25 o
   3   6   9        0.36        0.11      0.40 o
   4   6   9        0.14       -0.29      0.42 o
   5   6   9       15.42       11.88      0.42 o
   6   6   9        0.47       -0.03      0.48 o
   7   6   9        1.57        1.24      0.34 o
  -2   7   9        2.16        2.83      0.36 o
  -1   7   9       22.96       22.39      1.02 o
   0   7   9       17.05       16.08      0.33 o
   1   7   9        2.27        1.90      0.21 o
   2   7   9        5.17        4.83      0.32 o
   3   7   9        8.41        8.58      0.37 o
   4   7   9        5.93        6.92      0.37 o
   5   7   9        7.14        8.48      0.40 o
   6   7   9        1.16        1.08      0.31 o
  -1   8   9        0.00       -0.04      0.51 o
   0   8   9        5.81        6.12      0.27 o
   1   8   9       16.99       17.36      0.36 o
   2   8   9       52.24       55.73      1.14 o
   3   8   9        0.00       -0.42      0.46 o
   4   8   9       24.20       26.75      0.76 o
   5   8   9       13.88       15.43      0.47 o
   6   8   9        0.50        0.61      0.49 o
   1   9   9        1.06        1.05      0.28 o
   2   9   9       16.07       18.02      0.55 o
   3   9   9        3.96        3.16      0.35 o
   4   9   9        5.50        5.63      0.39 o
  -2  -3  10        0.33        1.01      0.33 o
  -1  -3  10        2.48        3.56      0.25 o
   0  -3  10       11.78        9.90      0.30 o
   1  -3  10        0.22        0.34      0.26 o
   2  -3  10        4.90        4.82      0.38 o
  -3  -2  10        0.01        0.12      0.49 o
  -2  -2  10        7.98        7.60      0.41 o
  -1  -2  10       18.84       17.66      0.36 o
   0  -2  10        2.71        2.38      0.39 o
   1  -2  10      123.44      118.23      3.77 o
   2  -2  10      147.35      158.40      1.83 o
   3  -2  10        7.29       10.44      0.43 o
  -4  -1  10       15.09       15.14      0.49 o
  -3  -1  10        0.16       -0.17      0.49 o
  -2  -1  10        9.78       10.73      0.42 o
  -1  -1  10        3.59        3.50      0.23 o
   0  -1  10        7.91        8.11      0.25 o
   1  -1  10       21.63       20.29      0.87 o
   2  -1  10       73.79       75.74      1.27 o
   3  -1  10      119.17      128.75      1.63 o
   4  -1  10        4.83        5.58      0.36 o
  -4   0  10       14.52       12.61      0.47 o
  -3   0  10        9.93        9.91      0.43 o
  -2   0  10        7.51        6.20      0.36 o
  -1   0  10        2.58        2.52      0.22 o
   0   0  10       35.30       36.47      0.63 o
   1   0  10        0.01        0.50      0.29 o
   2   0  10        5.94        7.05      0.35 o
   3   0  10       13.61       13.91      0.42 o
   4   0  10        9.83       10.26      0.41 o
   5   0  10       37.43       43.45      1.06 o
  -4   1  10        0.21        0.55      0.50 o
  -3   1  10      114.76      111.52      1.54 o
  -2   1  10      115.89      113.15      1.49 o
  -1   1  10      310.33      296.91      1.61 o
   0   1  10       21.17       22.53      0.44 o
   1   1  10       55.64       50.83      1.41 o
   2   1  10       93.42       97.32      1.32 o
   3   1  10        9.87        8.88      0.36 o
   4   1  10       15.97       16.13      0.48 o
   5   1  10       16.01       17.07      0.54 o
   6   1  10       18.67       21.14      0.67 o
  -4   2  10        0.34        0.02      0.48 o
  -3   2  10        0.60       -0.29      0.51 o
  -2   2  10       79.63       80.90      1.27 o
  -1   2  10      259.43      259.91      1.56 o
   0   2  10      130.19      121.70      1.03 o
   1   2  10       49.46       50.36      1.38 o
   2   2  10       48.63       46.92      0.93 o
   3   2  10       14.76       12.46      0.40 o
   4   2  10        7.04        6.34      0.35 o
   5   2  10       67.73       70.72      1.28 o
   6   2  10        2.17        2.99      0.35 o
  -4   3  10        3.00        1.84      0.37 o
  -3   3  10        3.33        3.07      0.34 o
  -2   3  10       35.11       34.85      0.92 o
  -1   3  10        7.28        6.97      0.25 o
   0   3  10       21.41       22.95      0.87 o
   1   3  10        6.77        5.68      0.21 o
   2   3  10       98.57       97.85      1.32 o
   3   3  10        0.88        0.93      0.26 o
   4   3  10        1.09        1.11      0.27 o
   5   3  10        2.93        2.90      0.32 o
   6   3  10        6.82        6.58      0.38 o
  -3   4  10       14.19       14.52      0.47 o
  -2   4  10        1.04        0.46      0.48 o
  -1   4  10        0.73        0.73      0.25 o
   0   4  10       16.33       18.11      0.44 o
   1   4  10      114.03      117.01      1.48 o
   2   4  10       49.81       46.56      0.95 o
   3   4  10       87.12       82.77      1.26 o
   4   4  10       43.26       40.76      0.97 o
   5   4  10       23.29       22.56      0.66 o
   6   4  10        0.40        0.68      0.47 o
  -3   5  10        4.91        5.03      0.39 o
  -2   5  10        4.17        4.09      0.36 o
  -1   5  10        6.51        5.99      0.25 o
   0   5  10       60.10       57.74      0.89 o
   1   5  10       21.98       25.08      0.87 o
   2   5  10        8.89       11.48      0.39 o
   3   5  10       38.80       35.99      0.90 o
   4   5  10        0.01       -0.43      0.43 o
   5   5  10       11.91       11.51      0.42 o
   6   5  10        6.03        8.17      0.41 o
  -2   6  10       12.42       14.54      0.49 o
  -1   6  10        0.03       -0.26      0.31 o
   0   6  10       21.99       25.95      0.76 o
   1   6  10       19.66       16.70      0.40 o
   2   6  10        7.65        9.67      0.37 o
   3   6  10       28.31       27.26      0.81 o
   4   6  10       25.71       25.55      0.70 o
   5   6  10        0.23       -0.13      0.45 o
   6   6  10        1.38        1.19      0.31 o
  -1   7  10        2.91        4.30      0.73 o
   0   7  10        0.11       -0.32      0.32 o
   1   7  10       12.20       11.86      0.30 o
   2   7  10        7.17        5.73      0.35 o
   3   7  10        0.12        0.13      0.40 o
   4   7  10       25.54       25.65      0.76 o
   5   7  10       16.33       15.48      0.50 o
   0   8  10        1.52        2.97      0.25 o
   1   8  10        0.19        0.08      0.32 o
   2   8  10        0.36       -0.14      0.46 o
   3   8  10       13.76       15.43      0.49 o
   4   8  10        0.00        0.23      0.47 o
   5   8  10       22.09       21.28      0.68 o
  -1  -2  11        3.77        3.10      0.26 o
   0  -2  11        0.33       -0.11      0.35 o
   1  -2  11        0.00       -0.22      0.34 o
   2  -2  11       23.75       22.44      0.68 o
  -2  -1  11       29.88       32.79      0.97 o
  -1  -1  11        0.01       -0.34      0.34 o
   0  -1  11       11.41       12.52      0.31 o
   1  -1  11        0.07        0.62      0.32 o
   2  -1  11        4.46        4.07      0.37 o
   3  -1  11       45.73       47.92      1.14 o
  -3   0  11       12.29       12.53      0.49 o
  -2   0  11       14.80       17.03      0.50 o
  -1   0  11        8.22        7.28      0.43 o
   0   0  11       25.12       24.43      0.50 o
   1   0  11        0.01        0.49      0.30 o
   2   0  11        5.48        5.73      0.37 o
   3   0  11        0.29        0.15      0.47 o
   4   0  11        2.18        2.09      0.36 o
  -3   1  11        0.03       -0.40      0.54 o
  -2   1  11       39.47       39.60      1.02 o
  -1   1  11        4.41        3.68      0.24 o
   0   1  11       72.56       71.49      0.87 o
   1   1  11        7.09        7.75      0.29 o
   2   1  11        3.58        4.16      0.34 o
   3   1  11        6.97        8.98      0.39 o
   4   1  11        1.75        2.25      0.33 o
   5   1  11       54.81       60.62      1.27 o
  -3   2  11        1.86        1.84      0.35 o
  -2   2  11        4.22        3.87      0.38 o
  -1   2  11      107.01      103.23      1.05 o
   0   2  11        0.88        0.88      0.22 o
   1   2  11        9.59       10.58      0.41 o
   2   2  11      146.86      150.55      1.73 o
   3   2  11        5.53        6.47      0.35 o
   4   2  11        0.01       -0.20      0.47 o
   5   2  11        8.27       10.28      0.44 o
  -3   3  11        4.67        4.87      0.39 o
  -2   3  11        0.10        0.17      0.48 o
  -1   3  11        5.15        4.64      0.25 o
   0   3  11        7.10        6.84      0.26 o
   1   3  11        0.07        0.60      0.54 o
   2   3  11        2.23        1.82      0.29 o
   3   3  11       45.05       40.77      0.96 o
   4   3  11        6.65        7.55      0.37 o
   5   3  11       11.34       10.87      0.44 o
  -2   4  11       23.42       22.71      0.66 o
  -1   4  11       32.34       36.71      0.69 o
   0   4  11        9.23        9.90      0.55 o
   1   4  11        2.33        1.55      0.54 o
   2   4  11        2.22        2.81      0.31 o
   3   4  11        3.83        3.52      0.32 o
   4   4  11        6.53        7.07      0.36 o
   5   4  11        2.42        2.05      0.32 o
  -2   5  11        8.77        9.69      0.45 o
  -1   5  11        2.91        3.89      0.24 o
   0   5  11        0.07        0.13      0.31 o
   1   5  11        4.29        4.71      0.24 o
   2   5  11       36.24       35.97      0.92 o
   3   5  11        6.08        4.75      0.33 o
   4   5  11        7.53        7.74      0.41 o
   5   5  11        1.99        1.83      0.31 o
  -1   6  11        3.52        5.16      0.31 o
   0   6  11        6.50        7.40      0.28 o
   1   6  11       28.66       29.55      0.55 o
   2   6  11        0.13       -0.02      0.44 o
   3   6  11        0.57        0.53      0.45 o
   4   6  11        8.35        6.57      0.38 o
   5   6  11       33.89       32.57      0.86 o
   0   7  11        5.09        8.31      0.30 o
   1   7  11        0.15        0.57      0.32 o
   2   7  11       15.25       15.20      0.47 o
   3   7  11        4.31        4.12      0.36 o
   4   7  11        6.69        6.26      0.40 o
  -1   0  12        0.66        0.73      0.33 o
   0   0  12       26.40       26.54      0.71 o
   1   0  12        2.23        1.73      0.23 o
   2   0  12       11.59       12.51      0.47 o
  -1   1  12        0.55        0.48      0.26 o
   0   1  12        2.47        2.33      0.24 o
   1   1  12       20.20       20.17      0.42 o
   2   1  12        7.67        8.73      0.40 o
   3   1  12        2.67        3.07      0.36 o
  -1   2  12        6.12        8.49      0.30 o
   0   2  12        0.08        0.07      0.59 o
   1   2  12        3.42        4.05      0.25 o
   2   2  12        0.72        0.65      0.46 o
   3   2  12        2.45        2.88      0.35 o
   4   2  12        5.21        6.00      0.40 o
  -1   3  12       11.68       11.43      0.58 o
   0   3  12        3.28        3.70      0.27 o
   1   3  12        0.03        0.23      0.31 o
   2   3  12       17.87       19.04      0.55 o
   3   3  12        3.60        4.31      0.34 o
   4   3  12        1.28        1.64      0.33 o
  -1   4  12       22.57       22.46      0.48 o
   0   4  12       17.13       19.39      0.41 o
   1   4  12        1.58        3.47      0.24 o
   2   4  12        0.46        0.86      0.47 o
   3   4  12        5.86        5.56      0.37 o
   4   4  12        0.31        0.56      0.47 o
   0   5  12       12.80       13.12      0.44 o
   1   5  12        0.01        0.10      0.32 o
   2   5  12       26.57       27.09      0.77 o
   3   5  12       15.69       17.09      0.55 o
   4   5  12        0.43        0.89      0.31 o
   1   6  12        0.75        0.71      0.27 o
   2   6  12       12.79       15.03      0.49 o
   3   6  12       28.49       34.48      1.01 o
 
